# Supplementary material for: (Z)-Ethyl 3-(2,6-diisopropyl­anilino)but-2-enoate
Source: Acta Crystallogr Sect E Struct Rep Online. 2010 Feb 3;66(Pt 3):o500. doi: 10.1107/S1600536810003260 (PMC2983729; doi:10.1107/S1600536810003260)
Supplement: Supplementary file 2 [file e-66-0o500-Isup2.hkl]

# 
# h,k,l, Fc-squared, Fo-squared, sigma(Fo-squared) and status flag 
# 
data_I
_shelx_title ' 230COA09 in P-1' 
_shelx_refln_list_code          4 
_shelx_F_calc_maximum      105.45 
_exptl_crystal_F_000       316.00 
_reflns_d_resolution_high  0.8284 
 
loop_ 
 _symmetry_equiv_pos_as_xyz 
 'x, y, z' 
 '-x, -y, -z' 
 
_cell_length_a     8.4750 
_cell_length_b     8.8995 
_cell_length_c    11.9560 
_cell_angle_alpha  94.901 
_cell_angle_beta   91.801 
_cell_angle_gamma 101.255 
 
_shelx_F_squared_multiplier     1.000 
 
loop_ 
 _refln_index_h 
 _refln_index_k 
 _refln_index_l 
 _refln_F_squared_calc 
 _refln_F_squared_meas 
 _refln_F_squared_sigma 
 _refln_observed_status 
   1   0   0     4492.03     4428.64     25.80 o 
   2   0   0      184.85      172.13      4.34 o 
   3   0   0       69.90       71.89      2.76 o 
   4   0   0      293.40      333.70     18.51 o 
   5   0   0        2.99        6.08      1.69 o 
   6   0   0        6.66        8.65      2.17 o 
   7   0   0        4.31        2.08      1.81 o 
   8   0   0        5.08        3.85      2.62 o 
   9   0   0        1.26        0.45      2.60 o 
 -10   1   0        0.00        1.06      4.30 o 
  -9   1   0        1.79        0.20      2.70 o 
  -8   1   0        3.40        1.91      2.04 o 
  -7   1   0        0.43       -0.14      1.68 o 
  -6   1   0       12.12       17.89      2.70 o 
  -5   1   0        0.03        0.42      1.17 o 
  -4   1   0       19.99       14.39      1.82 o 
  -3   1   0       33.02       30.20      2.39 o 
  -2   1   0       92.11       94.72      2.57 o 
  -1   1   0      164.52      152.02     11.75 o 
   0   1   0     1094.54     1089.48     36.71 o 
   1   1   0     1578.18     1597.87     73.57 o 
   2   1   0    11120.69    10785.46    468.89 o 
   3   1   0      604.11      590.99     31.07 o 
   4   1   0        1.26        0.49      1.13 o 
   5   1   0       22.14       21.30      2.34 o 
   6   1   0       15.14       12.85      2.44 o 
   7   1   0        3.77        0.58      2.43 o 
   8   1   0        0.68        1.24      2.47 o 
   9   1   0        0.00        0.70      2.52 o 
 -10   2   0        2.14        7.29      6.05 o 
  -9   2   0        1.65        1.49      3.19 o 
  -8   2   0        0.37        1.86      2.03 o 
  -7   2   0       19.64       20.64      2.90 o 
  -6   2   0       43.91       47.14      4.10 o 
  -5   2   0       17.09       19.54      2.73 o 
  -4   2   0      638.16      627.67      8.73 o 
  -3   2   0       80.89       72.09      2.74 o 
  -2   2   0        0.03        0.89      0.85 o 
  -1   2   0      913.16      892.79     20.44 o 
   0   2   0      610.83      586.07     15.08 o 
   1   2   0      257.83      247.87      6.76 o 
   2   2   0      528.87      554.44     33.39 o 
   3   2   0      641.16      655.40     32.08 o 
   4   2   0      744.48      755.47     54.47 o 
   5   2   0       74.54       70.90      5.25 o 
   6   2   0        5.11        3.25      2.39 o 
   7   2   0        6.63        4.66      3.46 o 
   8   2   0        1.24        1.81      3.80 o 
   9   2   0        0.11        1.56      2.54 o 
 -10   3   0        2.07        3.14      3.50 o 
  -9   3   0       15.31       25.01      5.21 o 
  -8   3   0        9.56       13.19      3.90 o 
  -7   3   0        4.09        6.10      2.22 o 
  -6   3   0       45.40       42.59      3.30 o 
  -5   3   0        9.01       12.74      2.46 o 
  -4   3   0      160.35      150.38      7.48 o 
  -3   3   0        1.23        1.11      0.98 o 
  -2   3   0     2182.59     2202.00     56.92 o 
  -1   3   0        2.44        3.63      1.14 o 
   0   3   0       16.00       12.68      1.52 o 
   1   3   0       32.30       30.29      1.95 o 
   2   3   0      120.26      140.39      9.94 o 
   3   3   0       70.16       74.38      4.67 o 
   4   3   0       64.55       66.33      6.33 o 
   5   3   0      569.41      564.55     31.92 o 
   6   3   0      253.57      233.81     29.24 o 
   7   3   0        0.11        1.24      2.38 o 
   8   3   0        0.61        0.92      2.71 o 
   9   3   0        1.73        6.80      3.70 o 
 -10   4   0        0.01        1.78      3.32 o 
  -9   4   0        2.05        3.50      3.15 o 
  -8   4   0       44.66       48.92      5.72 o 
  -7   4   0       30.38       33.70      5.64 o 
  -6   4   0       22.34       22.28      2.72 o 
  -5   4   0       23.72       21.53      2.35 o 
  -4   4   0       72.70       66.69      3.29 o 
  -3   4   0       57.93       62.88      3.04 o 
  -2   4   0       95.50       87.94      3.40 o 
  -1   4   0        0.00       -0.57      0.97 o 
   0   4   0      344.10      336.01     13.22 o 
   1   4   0       17.92       15.06      1.83 o 
   2   4   0       28.52       33.92      2.24 o 
   3   4   0       10.65        9.06      2.68 o 
   4   4   0        8.41        9.13      2.97 o 
   5   4   0        2.04        0.09      2.39 o 
   6   4   0       18.78       17.33      4.38 o 
   7   4   0       23.36       21.82      5.11 o 
   8   4   0        7.90       11.35      4.09 o 
  -9   5   0        0.93        2.38      3.12 o 
  -8   5   0        8.24        5.01      3.54 o 
  -7   5   0      112.76      107.49      7.57 o 
  -6   5   0      270.92      281.42     14.78 o 
  -5   5   0      154.63      153.10      5.53 o 
  -4   5   0       36.06       38.22      2.91 o 
  -3   5   0       11.82       13.82      2.15 o 
  -2   5   0      169.58      175.61      6.17 o 
  -1   5   0      312.37      303.09      6.78 o 
   0   5   0        8.96       13.44      2.04 o 
   1   5   0       55.21       57.85      3.24 o 
   2   5   0        6.94        9.94      1.89 o 
   3   5   0        1.72        2.24      2.24 o 
   4   5   0       15.39       10.33      3.39 o 
   5   5   0       16.81       12.36      5.11 o 
   6   5   0        3.37        2.74      3.02 o 
   7   5   0        0.06        0.31      2.58 o 
  -9   6   0        4.97        9.66      4.25 o 
  -8   6   0        1.45        1.69      3.15 o 
  -7   6   0       22.94       29.22      4.86 o 
  -6   6   0        9.76        6.80      4.36 o 
  -5   6   0        7.20        5.18      2.87 o 
  -4   6   0      300.53      314.43     13.22 o 
  -3   6   0      356.38      352.90     10.64 o 
  -2   6   0        3.84        3.71      1.79 o 
  -1   6   0       38.21       36.34      3.06 o 
   0   6   0        0.03        0.86      1.57 o 
   1   6   0       56.78       57.39      3.70 o 
   2   6   0        7.09        4.62      2.51 o 
   3   6   0       20.80       21.82      4.10 o 
   4   6   0        1.84        2.83      2.58 o 
   5   6   0        0.38        0.63      2.93 o 
   6   6   0        0.10        1.13      2.73 o 
   7   6   0        0.09        2.18      3.09 o 
  -8   7   0        0.47        3.18      3.48 o 
  -7   7   0        8.70       11.64      4.19 o 
  -6   7   0       33.11       34.48      5.99 o 
  -5   7   0        9.80       11.46      3.77 o 
  -4   7   0        0.21        0.06      1.58 o 
  -3   7   0       33.82       31.46      3.28 o 
  -2   7   0      210.91      200.54      6.85 o 
  -1   7   0       16.29       17.95      2.98 o 
   0   7   0       34.77       27.88      3.24 o 
   1   7   0        1.51        1.51      1.92 o 
   2   7   0        3.37        2.17      2.81 o 
   3   7   0        4.20        0.42      2.48 o 
   4   7   0        0.19       -0.48      2.43 o 
   5   7   0        0.18        1.22      2.39 o 
   6   7   0        0.00       -0.42      2.60 o 
  -8   8   0        0.12        2.67      3.28 o 
  -7   8   0        0.06       -0.85      3.05 o 
  -6   8   0        3.95        6.26      3.68 o 
  -5   8   0        0.11        1.93      3.05 o 
  -4   8   0       25.45       32.21      4.73 o 
  -3   8   0        5.04        5.44      2.29 o 
  -2   8   0       61.44       65.51      4.56 o 
  -1   8   0      157.08      149.87      6.63 o 
   0   8   0       87.68       94.34     10.46 o 
   1   8   0       24.33       24.83      4.22 o 
   2   8   0        1.66        2.28      2.52 o 
   3   8   0        1.30        0.14      2.62 o 
   4   8   0        1.92        2.08      2.74 o 
   5   8   0        0.50        0.83      2.62 o 
  -7   9   0        1.41        3.99      5.42 o 
  -6   9   0        2.58       -0.94      4.74 o 
  -5   9   0        7.19       10.79      4.08 o 
  -4   9   0        0.82        5.05      4.30 o 
  -3   9   0       12.74       15.48      3.95 o 
  -2   9   0        0.57        0.72      2.13 o 
  -1   9   0        8.38        8.73      2.86 o 
   0   9   0        1.84       -1.02      2.46 o 
   1   9   0       24.84       27.71      4.58 o 
   2   9   0       26.80       26.64      5.07 o 
   3   9   0        6.38        7.05      3.67 o 
  -5  10   0        0.73        2.43      5.17 o 
  -4  10   0        0.12       -0.44      5.24 o 
  -3  10   0        0.10        1.25      6.05 o 
  -2  10   0        2.11       -0.56      3.93 o 
  -1  10   0       17.70       21.68      4.76 o 
   0  10   0       10.05        9.73      3.80 o 
   1  10   0        0.78        0.56      2.86 o 
  -1 -10   1       16.87       17.71      6.73 o 
   0 -10   1       14.98       17.33      6.61 o 
   1 -10   1        0.14       -0.75      3.62 o 
   2 -10   1       11.06       17.75      5.80 o 
   3 -10   1       10.07        5.80      5.74 o 
   4 -10   1        3.33       -3.43      4.11 o 
   5 -10   1        5.50        7.23      5.92 o 
  -3  -9   1        1.59        5.61      3.16 o 
  -2  -9   1        1.11        1.30      2.74 o 
  -1  -9   1        0.63        1.65      2.82 o 
   0  -9   1       23.54       21.61      4.63 o 
   1  -9   1       80.85       82.00      5.35 o 
   2  -9   1       21.22       20.68      3.57 o 
   3  -9   1        0.02       -0.24      2.77 o 
   4  -9   1        0.18       -1.00      4.80 o 
   5  -9   1        2.96       -0.12      4.74 o 
   6  -9   1       10.44       15.03      7.11 o 
   7  -9   1        2.73        6.48      6.67 o 
  -5  -8   1        0.01        2.00      2.94 o 
  -4  -8   1        0.63        0.58      2.70 o 
  -3  -8   1        4.19        3.85      3.17 o 
  -2  -8   1       22.80       27.32      4.63 o 
  -1  -8   1        9.12        9.38      3.14 o 
   0  -8   1        0.04        0.95      1.89 o 
   1  -8   1      113.36      118.23      5.84 o 
   2  -8   1      226.14      226.26      7.76 o 
   3  -8   1      139.36      139.84      7.74 o 
   4  -8   1       77.56       71.39      7.14 o 
   5  -8   1       18.17       14.66      3.95 o 
   6  -8   1        0.54        1.36      4.40 o 
   8  -8   1        5.62        7.29      5.80 o 
  -6  -7   1        5.41       10.08      4.11 o 
  -5  -7   1        0.30        1.37      2.84 o 
  -4  -7   1        0.08       -1.08      2.42 o 
  -3  -7   1        0.01        1.22      2.31 o 
  -2  -7   1        0.92       -0.44      2.07 o 
  -1  -7   1        0.42       -0.07      1.65 o 
   0  -7   1        8.44        7.91      2.31 o 
   1  -7   1        0.02        0.61      1.74 o 
   2  -7   1        3.45        3.25      1.90 o 
   3  -7   1        1.82        0.98      1.61 o 
   4  -7   1      127.11      121.18      5.57 o 
   5  -7   1      170.31      169.15      8.69 o 
   6  -7   1       27.59       28.55      4.62 o 
   7  -7   1        4.51       -0.06      4.30 o 
   8  -7   1        7.67        8.20      3.89 o 
  -7  -6   1        1.63        2.43      3.12 o 
  -6  -6   1        0.66        1.81      2.47 o 
  -5  -6   1        2.63        2.25      2.86 o 
  -4  -6   1       11.13       11.16      3.58 o 
  -3  -6   1        1.33        1.90      2.27 o 
  -2  -6   1        2.62        1.08      1.50 o 
  -1  -6   1       18.94       17.04      2.62 o 
   0  -6   1       25.02       23.22      2.64 o 
   1  -6   1        5.04        3.71      1.73 o 
   2  -6   1        1.00        3.17      1.58 o 
   3  -6   1      108.99      105.10      4.70 o 
   4  -6   1       31.07       29.98      2.96 o 
   5  -6   1       16.49       16.63      3.46 o 
   6  -6   1       91.27       95.76      6.91 o 
   7  -6   1       33.41       33.22      5.21 o 
   8  -6   1        0.21        2.10      3.24 o 
   9  -6   1        0.05       -1.52      2.94 o 
  -7  -5   1        4.19        3.30      3.06 o 
  -6  -5   1        2.96        5.75      3.15 o 
  -5  -5   1        1.57        1.87      2.75 o 
  -4  -5   1       40.74       35.00      4.41 o 
  -3  -5   1        4.94        2.19      2.22 o 
  -2  -5   1       23.49       27.08      3.08 o 
  -1  -5   1       48.83       54.46      3.22 o 
   0  -5   1        0.03        1.44      1.25 o 
   1  -5   1      162.76      157.47      4.90 o 
   2  -5   1        5.04        4.59      1.53 o 
   3  -5   1      370.22      384.37     10.04 o 
   4  -5   1        0.13        0.90      1.33 o 
   5  -5   1      117.01      111.80      4.89 o 
   6  -5   1       37.73       38.10      3.49 o 
   7  -5   1      162.02      155.74     11.72 o 
   8  -5   1       29.12       29.79      5.08 o 
   9  -5   1        7.99        7.03      3.70 o 
  -8  -4   1        1.06        1.22      2.59 o 
  -7  -4   1        0.69        1.68      2.51 o 
  -6  -4   1        0.01       -0.20      2.05 o 
  -5  -4   1        0.03        1.30      2.14 o 
  -4  -4   1        0.03        2.07      2.14 o 
  -3  -4   1       11.13       13.33      2.05 o 
  -2  -4   1       38.47       33.66      2.42 o 
  -1  -4   1      135.29      145.61      5.47 o 
   0  -4   1      143.06      144.59      4.25 o 
   1  -4   1        0.11        0.17      0.98 o 
   2  -4   1        4.71        3.15      1.23 o 
   3  -4   1       55.38       47.30      2.79 o 
   4  -4   1       55.04       54.42      3.18 o 
   5  -4   1       13.37       12.28      2.26 o 
   6  -4   1        7.67        4.19      1.82 o 
   7  -4   1        1.26        3.01      2.17 o 
   8  -4   1        0.56        0.23      2.53 o 
   9  -4   1        3.41       10.15      4.14 o 
  10  -4   1        6.33       12.47      6.05 o 
  -9  -3   1        0.25        3.12      3.06 o 
  -8  -3   1        0.22       -1.42      2.80 o 
  -7  -3   1        0.06        1.17      2.59 o 
  -6  -3   1       12.16        6.83      3.03 o 
  -5  -3   1        5.26        9.04      3.00 o 
  -4  -3   1        0.74        1.22      1.27 o 
  -3  -3   1      646.80      669.63     16.89 o 
  -2  -3   1      596.66      644.30     17.54 o 
  -1  -3   1      136.99      127.46      3.58 o 
   0  -3   1       69.14       72.73      2.69 o 
   1  -3   1       55.48       52.07      2.35 o 
   2  -3   1      277.62      274.57     10.08 o 
   3  -3   1       27.18       25.76      2.00 o 
   4  -3   1        6.38        8.29      1.72 o 
   5  -3   1       34.75       29.01      2.63 o 
   6  -3   1       18.19       20.68      2.66 o 
   7  -3   1        0.36        1.17      1.77 o 
   8  -3   1        6.28        6.86      2.38 o 
   9  -3   1        3.99        6.45      3.48 o 
  10  -3   1        1.31        3.87      4.68 o 
  -9  -2   1        2.14        4.95      3.46 o 
  -8  -2   1        0.98        1.86      2.75 o 
  -7  -2   1        0.09        0.05      1.92 o 
  -6  -2   1       26.09       28.38      4.08 o 
  -5  -2   1        0.79       -0.48      1.26 o 
  -4  -2   1       98.28      107.06      6.56 o 
  -3  -2   1      130.07      141.43      6.03 o 
  -2  -2   1      170.10      169.04      9.79 o 
  -1  -2   1     3021.06     3057.92     74.23 o 
   0  -2   1     1867.04     1893.77     37.81 o 
   1  -2   1     1742.52     1782.45     33.66 o 
   2  -2   1       27.39       25.94      1.74 o 
   3  -2   1       30.13       27.34      1.95 o 
   4  -2   1       51.58       53.19      2.88 o 
   5  -2   1       38.79       41.99      3.02 o 
   6  -2   1        7.10        8.40      2.64 o 
   7  -2   1        1.32       -0.20      1.69 o 
   8  -2   1        9.73        6.78      2.57 o 
   9  -2   1        3.48        4.67      3.29 o 
  10  -2   1        6.78       11.35      6.61 o 
  -9  -1   1        0.19        1.11      2.73 o 
  -8  -1   1        0.33        1.68      2.66 o 
  -7  -1   1        3.36        3.25      2.49 o 
  -6  -1   1        0.56       -0.09      1.71 o 
  -5  -1   1        2.68        2.02      1.46 o 
  -4  -1   1      177.41      164.79      7.20 o 
  -3  -1   1      769.93      771.99     39.77 o 
  -2  -1   1      865.85      859.85     37.31 o 
  -1  -1   1       92.61       94.25      2.62 o 
   0  -1   1      133.71      131.02      2.95 o 
   1  -1   1      133.07      126.81      3.82 o 
   2  -1   1     2493.17     2384.75     25.82 o 
   3  -1   1       56.18       46.78      2.38 o 
   4  -1   1      135.37      137.15      4.33 o 
   5  -1   1       92.07       88.99      6.48 o 
   6  -1   1        2.22        3.51      1.81 o 
   7  -1   1        0.24        0.45      1.73 o 
   8  -1   1        0.65        0.79      1.92 o 
   9  -1   1        0.20        0.07      2.65 o 
  10  -1   1        0.00        1.75      4.86 o 
  -9   0   1        4.66        8.38      3.49 o 
  -8   0   1        5.49        4.25      2.72 o 
  -7   0   1        0.66        0.87      1.71 o 
  -6   0   1        0.53        1.28      1.52 o 
  -5   0   1        3.96        3.14      1.49 o 
  -4   0   1        0.00        0.50      1.11 o 
  -3   0   1      119.33      127.02      5.68 o 
  -2   0   1      245.93      235.45      8.60 o 
  -1   0   1        0.13        0.48      0.44 o 
   0   0   1      466.35      447.39      6.48 o 
   1   0   1      243.53      233.14      4.36 o 
   2   0   1     2821.84     2703.46     13.91 o 
   3   0   1      912.52      861.71      8.99 o 
   4   0   1      206.58      210.64      7.04 o 
   5   0   1        0.14       -0.71      1.12 o 
   6   0   1       19.81       19.94      2.68 o 
   7   0   1       10.79       10.32      2.74 o 
   8   0   1        4.34        4.60      2.82 o 
   9   0   1        0.46        2.65      2.87 o 
 -10   1   1        2.98        2.99      5.05 o 
  -9   1   1        2.68        0.69      3.80 o 
  -8   1   1       37.55       34.55      3.87 o 
  -7   1   1       16.24       17.82      2.92 o 
  -6   1   1       40.28       46.23      3.70 o 
  -5   1   1       13.07       18.60      2.15 o 
  -4   1   1      397.24      407.30     21.73 o 
  -3   1   1      106.90      110.16      6.20 o 
  -2   1   1     3423.83     3413.26    164.12 o 
  -1   1   1     1763.67     1776.84     63.31 o 
   0   1   1      926.40      893.71     26.85 o 
   1   1   1      748.07      807.58     31.45 o 
   2   1   1     1737.98     1731.16     90.93 o 
   3   1   1       18.57       21.77      1.68 o 
   4   1   1      730.27      805.34     58.63 o 
   5   1   1      124.08      132.22      8.21 o 
   6   1   1        0.86        1.04      1.58 o 
   7   1   1        8.68        9.98      3.29 o 
   8   1   1        8.09       10.03      3.61 o 
   9   1   1        1.29       -0.50      3.62 o 
 -10   2   1        1.70        2.24      4.74 o 
  -9   2   1        3.88        7.61      5.36 o 
  -8   2   1        2.56        1.68      2.82 o 
  -7   2   1       17.44       24.01      3.01 o 
  -6   2   1       37.38       35.54      3.03 o 
  -5   2   1        0.08        1.28      1.21 o 
  -4   2   1        8.09        8.46      1.50 o 
  -3   2   1       54.91       56.89      2.25 o 
  -2   2   1       10.12       11.30      2.04 o 
  -1   2   1      852.08      857.78     32.39 o 
   0   2   1     3085.17     3141.12     94.16 o 
   1   2   1       85.91       72.63      4.61 o 
   2   2   1      956.04      922.84     88.09 o 
   3   2   1      669.99      696.01     37.10 o 
   4   2   1       89.23       91.15      7.82 o 
   5   2   1       40.77       37.47      4.19 o 
   6   2   1        3.40        2.96      2.50 o 
   7   2   1        2.05        1.61      2.27 o 
   8   2   1        7.57        5.87      3.17 o 
   9   2   1        2.67       10.44      3.94 o 
 -10   3   1        0.02        0.08      3.31 o 
  -9   3   1        0.13        1.19      2.87 o 
  -8   3   1        0.01        1.04      2.66 o 
  -7   3   1       13.37       13.86      3.79 o 
  -6   3   1       54.08       61.12      3.61 o 
  -5   3   1      126.71      143.22      6.99 o 
  -4   3   1      408.65      401.61     14.77 o 
  -3   3   1       54.75       53.23      3.48 o 
  -2   3   1      199.01      205.11      6.48 o 
  -1   3   1       55.24       52.19      2.45 o 
   0   3   1      225.49      216.78      8.08 o 
   1   3   1      355.15      386.76     21.79 o 
   2   3   1       78.18       67.17      4.21 o 
   3   3   1       64.53       61.79      4.45 o 
   4   3   1       95.76       75.52      5.35 o 
   5   3   1       15.89       20.33      4.15 o 
   6   3   1        5.51        3.18      2.72 o 
   7   3   1        1.46        2.52      2.81 o 
   8   3   1        4.31        6.38      3.37 o 
 -10   4   1        4.32        4.90      3.36 o 
  -9   4   1        4.26        3.87      3.26 o 
  -8   4   1        0.23       -0.84      2.47 o 
  -7   4   1       74.65       75.62      6.50 o 
  -6   4   1      144.11      139.27     14.65 o 
  -5   4   1       14.44       13.97      2.04 o 
  -4   4   1      109.42      116.62      4.71 o 
  -3   4   1     1186.07     1269.18     30.46 o 
  -2   4   1     1051.77     1091.06     27.13 o 
  -1   4   1       12.25       12.13      1.76 o 
   0   4   1        0.03       -0.84      0.96 o 
   1   4   1      491.19      544.39     22.72 o 
   2   4   1       10.84       11.34      2.65 o 
   3   4   1        8.67       12.07      3.00 o 
   4   4   1        0.18        0.29      1.96 o 
   5   4   1       34.95       33.81      4.70 o 
   6   4   1        5.37        4.40      2.89 o 
   7   4   1       10.77       10.31      3.86 o 
   8   4   1        0.08       -1.04      2.89 o 
  -9   5   1        0.01       -1.36      2.93 o 
  -8   5   1        2.25        4.79      3.50 o 
  -7   5   1       26.25       26.05      4.73 o 
  -6   5   1       83.39       84.70      6.60 o 
  -5   5   1        7.43        7.65      3.02 o 
  -4   5   1       40.86       46.21      3.02 o 
  -3   5   1       15.47       14.40      2.24 o 
  -2   5   1        2.56        1.76      1.38 o 
  -1   5   1      252.75      240.77      6.16 o 
   0   5   1       24.46       25.71      2.47 o 
   1   5   1       23.77       25.24      3.17 o 
   2   5   1       19.53       26.64      2.55 o 
   3   5   1       15.44       16.04      3.56 o 
   4   5   1        9.76        7.69      3.06 o 
   5   5   1        0.62        2.31      2.49 o 
   6   5   1        7.17        7.67      3.73 o 
   7   5   1        0.78        1.13      2.78 o 
  -9   6   1        2.24        4.81      3.51 o 
  -8   6   1        0.08        1.59      3.08 o 
  -7   6   1       10.80       16.96      4.35 o 
  -6   6   1        1.68        3.91      2.93 o 
  -5   6   1       13.38       12.70      3.66 o 
  -4   6   1       34.16       37.59      3.21 o 
  -3   6   1       10.90       15.07      2.87 o 
  -2   6   1       62.84       61.39      3.81 o 
  -1   6   1       52.21       50.50      3.52 o 
   0   6   1        3.23        3.34      1.79 o 
   1   6   1       44.51       47.67      4.21 o 
   2   6   1        8.30        7.82      3.02 o 
   3   6   1        5.31        6.77      3.03 o 
   4   6   1        0.30        0.28      2.25 o 
   5   6   1        0.06       -0.48      2.32 o 
   6   6   1        1.08        1.94      2.82 o 
   7   6   1        0.24        0.06      2.93 o 
  -8   7   1        0.06        3.14      3.32 o 
  -7   7   1        0.37        2.77      3.12 o 
  -6   7   1        6.27        5.14      3.20 o 
  -5   7   1       20.15       23.06      6.30 o 
  -4   7   1       34.68       33.17      4.68 o 
  -3   7   1       23.26       19.09      3.41 o 
  -2   7   1      100.21      107.29      6.27 o 
  -1   7   1      307.20      297.76     10.20 o 
   0   7   1        1.53        2.09      2.56 o 
   1   7   1       43.87       39.94      4.56 o 
   2   7   1        7.08        6.80      3.06 o 
   3   7   1       36.09       34.35      4.87 o 
   4   7   1        2.40        2.31      2.74 o 
   5   7   1        0.19       -1.19      2.13 o 
   6   7   1        0.41       -0.61      2.42 o 
  -8   8   1        1.07        2.93      3.58 o 
  -7   8   1        1.20       -0.81      3.09 o 
  -6   8   1        6.77       10.22      3.86 o 
  -5   8   1        9.89       10.29      3.89 o 
  -4   8   1        6.72        6.43      3.11 o 
  -3   8   1        0.02        2.81      2.21 o 
  -2   8   1       24.31       26.84      3.40 o 
  -1   8   1      137.28      139.83      8.95 o 
   0   8   1       35.58       37.36      5.12 o 
   1   8   1        1.80        1.85      2.59 o 
   2   8   1        0.12       -0.76      2.27 o 
   3   8   1        1.32        2.13      2.59 o 
   4   8   1        0.60        1.46      2.67 o 
  -7   9   1        3.19        9.73      6.67 o 
  -6   9   1        3.28        5.25      3.90 o 
  -5   9   1        0.93        0.14      3.02 o 
  -4   9   1        5.22        6.95      3.55 o 
  -3   9   1        0.08        1.52      3.00 o 
  -2   9   1        6.49        6.39      2.68 o 
  -1   9   1        1.15        2.62      2.18 o 
   0   9   1        5.13        7.73      3.43 o 
   1   9   1       14.51       11.73      3.99 o 
   2   9   1        1.00        0.06      2.48 o 
   3   9   1        1.41        1.80      2.92 o 
  -5  10   1        1.06        6.80      6.17 o 
  -4  10   1        0.02        1.79      3.13 o 
  -3  10   1        0.24        1.01      3.13 o 
  -2  10   1        0.11        0.90      3.23 o 
  -1  10   1        0.27        0.52      2.95 o 
   0  10   1        3.05        2.92      2.95 o 
   1  10   1        9.03        7.69      3.96 o 
  -1 -10   2       11.00       17.89      6.80 o 
   0 -10   2        0.99        5.17      4.49 o 
   1 -10   2        0.26        0.90      2.97 o 
   2 -10   2        0.29        1.07      2.97 o 
   3 -10   2        5.46        5.27      3.32 o 
   4 -10   2        0.44        1.43      4.24 o 
   5 -10   2        5.65        4.30      5.61 o 
  -3  -9   2        4.01        3.26      3.03 o 
  -2  -9   2        0.70        4.66      3.93 o 
  -1  -9   2        1.84       -1.75      3.12 o 
   0  -9   2       26.28       34.07      5.02 o 
   1  -9   2      146.36      155.35     13.44 o 
   2  -9   2       80.11       70.16      6.50 o 
   3  -9   2        0.24        0.60      2.35 o 
   4  -9   2       15.52       16.52      7.17 o 
   5  -9   2        0.03        2.93      4.86 o 
   6  -9   2        6.60       12.22      6.48 o 
   7  -9   2        2.57        5.24      5.80 o 
  -5  -8   2        0.00        1.65      2.79 o 
  -4  -8   2        2.78        3.54      2.91 o 
  -3  -8   2        1.93        1.47      2.72 o 
  -2  -8   2        2.25        3.72      2.72 o 
  -1  -8   2        6.92        7.21      3.06 o 
   0  -8   2       22.66       27.37      3.33 o 
   1  -8   2        0.68        2.21      2.00 o 
   2  -8   2      127.50      132.03      7.03 o 
   3  -8   2      110.85      114.53     11.16 o 
   4  -8   2        0.00        0.70      2.52 o 
   5  -8   2        4.02        6.67      5.49 o 
   6  -8   2       14.34       11.97      6.55 o 
   7  -8   2       11.27       16.77      7.86 o 
  -6  -7   2        1.04        0.69      2.73 o 
  -5  -7   2        0.45       -2.15      3.05 o 
  -4  -7   2        4.17        4.36      2.73 o 
  -3  -7   2        8.52        9.01      3.31 o 
  -2  -7   2        6.66        5.55      2.70 o 
  -1  -7   2        2.79        1.45      1.76 o 
   0  -7   2        0.01        2.26      1.73 o 
   1  -7   2       13.68       11.10      2.47 o 
   2  -7   2       31.76       37.93      3.99 o 
   3  -7   2       13.87       10.68      2.48 o 
   4  -7   2      135.39      134.50      7.97 o 
   5  -7   2       64.22       61.92      4.29 o 
   6  -7   2        0.09        1.75      2.87 o 
   7  -7   2        0.60        4.61      5.49 o 
   8  -7   2        5.01        8.54      6.23 o 
  -7  -6   2        0.70        0.66      2.81 o 
  -6  -6   2        2.19        3.43      3.00 o 
  -5  -6   2        5.74        3.60      2.94 o 
  -4  -6   2        1.23        3.07      2.56 o 
  -3  -6   2        0.21        0.47      2.14 o 
  -2  -6   2       27.01       28.73      3.06 o 
  -1  -6   2       13.36       11.78      2.38 o 
   0  -6   2        0.00        0.62      1.49 o 
   1  -6   2        3.67        5.53      1.77 o 
   2  -6   2       83.17       83.82      4.08 o 
   3  -6   2       78.93       90.28      4.33 o 
   4  -6   2        5.67        6.15      2.00 o 
   5  -6   2       32.51       27.69      3.09 o 
   6  -6   2      174.02      178.85      6.83 o 
   7  -6   2      183.26      180.22      9.56 o 
   8  -6   2       12.03       12.57      4.26 o 
   9  -6   2        4.08        5.52      3.90 o 
  -7  -5   2        4.66        8.19      3.74 o 
  -6  -5   2        0.00        0.27      2.46 o 
  -5  -5   2        0.06        0.86      2.46 o 
  -4  -5   2       23.19       24.20      3.97 o 
  -3  -5   2        7.07        6.02      1.92 o 
  -2  -5   2      158.33      151.31      5.20 o 
  -1  -5   2       26.13       26.62      2.48 o 
   0  -5   2        0.34       -0.20      1.25 o 
   1  -5   2       13.75       12.83      1.93 o 
   2  -5   2        4.03        5.86      1.61 o 
   3  -5   2       33.89       31.23      2.57 o 
   4  -5   2      101.41      100.29      4.46 o 
   5  -5   2        0.00       -0.26      1.48 o 
   6  -5   2        9.25       10.38      2.46 o 
   7  -5   2       56.90       58.95      4.40 o 
   8  -5   2       67.16       63.09      8.54 o 
   9  -5   2        4.33        4.10      3.83 o 
  -8  -4   2        0.33        2.69      2.97 o 
  -7  -4   2        0.32        0.32      2.53 o 
  -6  -4   2       21.88       24.12      4.52 o 
  -5  -4   2      257.44      267.45     10.76 o 
  -4  -4   2        2.22        4.40      1.68 o 
  -3  -4   2       20.29       19.16      2.21 o 
  -2  -4   2       58.11       53.08      2.97 o 
  -1  -4   2      126.48      122.83      4.14 o 
   0  -4   2      307.10      307.67      7.82 o 
   1  -4   2      304.89      294.29      5.84 o 
   2  -4   2        6.46        8.72      1.56 o 
   3  -4   2      230.22      213.63      9.92 o 
   4  -4   2       21.50       22.28      2.33 o 
   5  -4   2       27.59       25.85      2.66 o 
   6  -4   2        4.24        3.61      1.97 o 
   7  -4   2       14.13       15.98      3.13 o 
   8  -4   2        0.05       -0.87      3.55 o 
   9  -4   2       14.09       25.31      5.74 o 
  -9  -3   2        1.40        4.22      3.26 o 
  -8  -3   2        0.61        1.31      3.93 o 
  -7  -3   2        0.05        1.15      2.31 o 
  -6  -3   2        2.27        2.08      2.38 o 
  -5  -3   2       63.55       56.34      5.21 o 
  -4  -3   2       17.15       15.39      2.20 o 
  -3  -3   2      295.60      275.91      8.22 o 
  -2  -3   2       19.53       16.37      1.84 o 
  -1  -3   2       64.65       63.65      2.75 o 
   0  -3   2        0.68        0.54      0.88 o 
   1  -3   2        2.34        1.18      1.02 o 
   2  -3   2       78.16       84.60      2.94 o 
   3  -3   2      113.88      107.29      3.72 o 
   4  -3   2        2.14        2.99      1.36 o 
   5  -3   2       29.90       28.25      2.71 o 
   6  -3   2        0.40       -0.15      1.66 o 
   7  -3   2       11.75       12.95      2.78 o 
   8  -3   2        8.10        9.79      2.78 o 
   9  -3   2        4.65        3.66      3.38 o 
  10  -3   2        0.54        0.31      4.55 o 
  -9  -2   2        0.01        0.54      3.34 o 
  -8  -2   2       10.43        7.97      3.37 o 
  -7  -2   2        0.00       -1.66      1.81 o 
  -6  -2   2        3.54        0.61      1.73 o 
  -5  -2   2       15.79       17.37      2.61 o 
  -4  -2   2       30.81       35.20      3.45 o 
  -3  -2   2       48.94       48.41      2.72 o 
  -2  -2   2       37.31       30.35      2.03 o 
  -1  -2   2     1636.16     1572.48     64.83 o 
   0  -2   2      138.02      138.70      2.82 o 
   1  -2   2     2477.19     2597.24    108.01 o 
   2  -2   2      268.43      248.63      7.67 o 
   3  -2   2      158.62      152.18      4.22 o 
   4  -2   2       41.50       32.48      2.46 o 
   5  -2   2       21.11       19.38      2.34 o 
   6  -2   2        4.88        4.65      1.85 o 
   7  -2   2        4.44        6.11      2.70 o 
   8  -2   2        0.10       -1.06      1.66 o 
   9  -2   2        1.54        1.51      2.62 o 
  10  -2   2        1.34        2.49      4.43 o 
  -9  -1   2        0.13        1.67      2.84 o 
  -8  -1   2        0.03       -0.74      2.01 o 
  -7  -1   2        0.49       -0.17      1.60 o 
  -6  -1   2       45.39       42.12      4.37 o 
  -5  -1   2       30.30       26.33      2.59 o 
  -4  -1   2       41.14       57.48      6.23 o 
  -3  -1   2      518.02      533.23     20.44 o 
  -2  -1   2       11.29       10.99      1.47 o 
  -1  -1   2      179.99      171.31      6.70 o 
   0  -1   2     8172.28     8258.59     38.63 o 
   1  -1   2     5460.65     5361.70     73.07 o 
   2  -1   2      152.47      150.81      3.52 o 
   3  -1   2       56.40       52.65      2.59 o 
   4  -1   2       67.90       67.64      3.30 o 
   5  -1   2       59.98       53.47      3.37 o 
   6  -1   2       18.61       17.63      2.69 o 
   7  -1   2        0.35        1.41      1.85 o 
   8  -1   2       17.01       17.38      4.58 o 
   9  -1   2        0.66        1.10      2.81 o 
  -9   0   2        0.80        0.56      4.43 o 
  -8   0   2        2.82        1.87      2.11 o 
  -7   0   2        0.16        0.08      1.62 o 
  -6   0   2        1.10        0.28      1.55 o 
  -5   0   2       10.83       14.70      2.15 o 
  -4   0   2      719.66      726.67     36.26 o 
  -3   0   2      732.23      737.64     20.80 o 
  -2   0   2       76.94       74.86      2.63 o 
  -1   0   2        5.91        3.91      0.85 o 
   0   0   2     2855.18     2783.85     37.38 o 
   1   0   2      313.41      290.44     13.76 o 
   2   0   2     1311.82     1305.42     30.13 o 
   3   0   2      364.33      331.80      9.29 o 
   4   0   2       22.25       22.93      2.12 o 
   5   0   2        0.00        0.60      1.33 o 
   6   0   2        7.74       10.42      2.29 o 
   7   0   2       10.29       11.21      3.44 o 
   8   0   2        0.02        1.75      2.69 o 
   9   0   2        1.88        6.48      4.99 o 
 -10   1   2        0.00        4.18      4.93 o 
  -9   1   2        1.20        3.02      3.12 o 
  -8   1   2        5.45        8.97      3.80 o 
  -7   1   2       16.40       19.36      2.87 o 
  -6   1   2       14.74       19.33      2.62 o 
  -5   1   2       56.84       56.38      4.65 o 
  -4   1   2        0.01        0.31      0.92 o 
  -3   1   2      105.01      100.63      3.60 o 
  -2   1   2      554.98      537.10     25.44 o 
  -1   1   2        1.78        4.09      1.33 o 
   0   1   2       55.31       48.74      1.89 o 
   1   1   2      257.65      264.97      9.40 o 
   2   1   2       50.63       51.32      2.08 o 
   3   1   2        6.91        7.79      1.32 o 
   4   1   2      501.02      480.44     19.51 o 
   5   1   2       11.30       15.37      2.27 o 
   6   1   2       25.73       23.80      4.02 o 
   7   1   2       10.19        9.96      3.37 o 
   8   1   2        0.85        0.29      2.35 o 
   9   1   2        0.15        2.19      2.61 o 
 -10   2   2        0.22        1.31      4.80 o 
  -9   2   2        4.96        8.06      3.84 o 
  -8   2   2        0.00        0.84      2.94 o 
  -7   2   2       11.19       11.58      3.70 o 
  -6   2   2       44.10       44.53      3.19 o 
  -5   2   2       44.88       51.16      3.55 o 
  -4   2   2       16.41       17.89      1.63 o 
  -3   2   2      447.54      429.90     14.50 o 
  -2   2   2       42.51       34.91      2.85 o 
  -1   2   2      774.76      782.42     17.80 o 
   0   2   2      284.06      278.40     17.26 o 
   1   2   2        0.13        0.74      0.90 o 
   2   2   2      873.07      954.69     75.06 o 
   3   2   2        2.49        2.21      1.61 o 
   4   2   2        7.71       10.18      2.63 o 
   5   2   2      102.74      102.01      6.46 o 
   6   2   2      318.41      282.16     29.43 o 
   7   2   2        1.52        2.46      2.49 o 
   8   2   2        3.91        4.49      3.04 o 
   9   2   2        0.40        1.53      2.35 o 
 -10   3   2        0.05        4.96      4.09 o 
  -9   3   2        0.05       -2.76      2.91 o 
  -8   3   2        2.81        1.86      2.72 o 
  -7   3   2        0.42       -0.25      2.58 o 
  -6   3   2      155.96      153.78      8.00 o 
  -5   3   2      376.78      413.43     12.60 o 
  -4   3   2      142.59      158.67      6.80 o 
  -3   3   2        0.05        0.40      1.49 o 
  -2   3   2       57.94       57.40      2.32 o 
  -1   3   2      172.79      169.40      8.85 o 
   0   3   2        2.42        1.46      1.01 o 
   1   3   2      498.52      518.58     20.06 o 
   2   3   2      691.83      782.27     52.53 o 
   3   3   2       28.49       23.99      3.20 o 
   4   3   2        0.60        2.06      2.05 o 
   5   3   2       44.73       45.48      4.94 o 
   6   3   2       66.50       61.51      5.95 o 
   7   3   2        4.53        4.53      3.16 o 
   8   3   2       12.55       14.01      4.15 o 
  -9   4   2        0.17       -0.49      2.76 o 
  -8   4   2       21.21       23.46      5.18 o 
  -7   4   2       38.48       33.56      4.96 o 
  -6   4   2        0.65       -0.31      2.38 o 
  -5   4   2        0.94        0.69      3.24 o 
  -4   4   2        4.16        7.93      2.75 o 
  -3   4   2      105.95      102.03      3.37 o 
  -2   4   2      622.90      679.94     20.76 o 
  -1   4   2       64.93       57.18      2.98 o 
   0   4   2       88.05       92.96      3.66 o 
   1   4   2        9.20        9.59      1.66 o 
   2   4   2        2.64        1.04      1.71 o 
   3   4   2       26.85       20.23      3.33 o 
   4   4   2       14.89       17.56      4.01 o 
   5   4   2       17.20       16.01      4.05 o 
   6   4   2        0.61       -0.93      2.29 o 
   7   4   2        0.08       -0.61      2.49 o 
   8   4   2        1.74        3.64      3.67 o 
  -9   5   2        0.68        0.43      3.27 o 
  -8   5   2        0.41        1.39      3.00 o 
  -7   5   2       75.38       75.33      6.82 o 
  -6   5   2      150.24      151.00     12.31 o 
  -5   5   2        4.74        2.62      2.64 o 
  -4   5   2        7.24        8.26      1.75 o 
  -3   5   2       35.52       38.89      2.75 o 
  -2   5   2        0.97        0.59      1.28 o 
  -1   5   2       78.13       77.54      6.56 o 
   0   5   2      312.89      334.12     15.78 o 
   1   5   2        0.56       -0.49      1.19 o 
   2   5   2       16.12       22.07      3.65 o 
   3   5   2        7.56        9.88      3.19 o 
   4   5   2        3.14       -0.85      2.14 o 
   5   5   2        0.14        0.28      2.47 o 
   6   5   2        0.81        0.93      2.84 o 
   7   5   2        0.01       -0.18      3.00 o 
  -9   6   2        0.28        1.16      3.23 o 
  -8   6   2        3.01        7.72      3.70 o 
  -7   6   2       14.68       18.33      4.62 o 
  -6   6   2        2.49        1.69      2.75 o 
  -5   6   2        0.02       -1.26      2.56 o 
  -4   6   2        5.76        8.19      3.15 o 
  -3   6   2        0.02        0.77      1.49 o 
  -2   6   2       12.62       13.63      2.47 o 
  -1   6   2       40.65       35.30      3.15 o 
   0   6   2      372.14      377.47     17.51 o 
   1   6   2       15.32       14.90      2.57 o 
   2   6   2       10.12       14.30      3.57 o 
   3   6   2       10.85       11.58      3.71 o 
   4   6   2        4.93        5.44      3.02 o 
   5   6   2        2.26        3.29      3.10 o 
   6   6   2        0.47       -0.57      2.76 o 
  -8   7   2        0.53        1.86      3.32 o 
  -7   7   2        0.03        0.52      2.88 o 
  -6   7   2        5.61        7.45      3.57 o 
  -5   7   2       18.48       19.84      4.54 o 
  -4   7   2        7.38       11.54      3.49 o 
  -3   7   2        5.12        5.11      2.06 o 
  -2   7   2       56.53       54.33      3.99 o 
  -1   7   2        5.91        3.57      2.10 o 
   0   7   2        0.49        1.87      2.01 o 
   1   7   2        4.58        7.64      3.13 o 
   2   7   2       17.06       19.09      4.74 o 
   3   7   2        8.18       16.04      8.42 o 
   4   7   2        2.55        1.75      2.60 o 
   5   7   2        0.02        0.86      2.46 o 
  -7   8   2        0.22        0.84      3.31 o 
  -6   8   2        1.57        2.69      3.03 o 
  -5   8   2       28.56       32.12      7.61 o 
  -4   8   2       26.08       28.75      4.73 o 
  -3   8   2        0.16        0.81      2.73 o 
  -2   8   2       50.05       52.69      4.28 o 
  -1   8   2      120.38      123.43     11.92 o 
   0   8   2       28.17       29.62      4.45 o 
   1   8   2        3.17        4.66      2.81 o 
   2   8   2       12.25       10.77      3.77 o 
   3   8   2       10.63       11.34      3.94 o 
   4   8   2        0.14        2.32      2.70 o 
  -6   9   2        0.04        2.20      2.89 o 
  -5   9   2        1.17        0.62      3.00 o 
  -4   9   2        1.20        2.36      3.22 o 
  -3   9   2        0.33        0.50      3.08 o 
  -2   9   2       19.72       30.80      8.54 o 
  -1   9   2        0.23       -0.66      2.39 o 
   0   9   2        0.63        3.97      3.17 o 
   1   9   2        0.34        0.87      2.59 o 
   2   9   2        0.44        1.82      2.86 o 
   3   9   2        1.85        4.04      3.01 o 
  -4  10   2        0.62       -0.16      3.17 o 
  -3  10   2        0.83        2.44      3.43 o 
  -2  10   2        0.10        0.73      3.28 o 
  -1  10   2        0.38       -0.19      4.43 o 
   0  10   2        1.76        3.61      2.86 o 
  -1 -10   3        1.54        1.50      3.99 o 
   0 -10   3        1.09        0.69      3.87 o 
   1 -10   3        0.23       -1.18      3.55 o 
   2 -10   3        0.31        0.54      2.53 o 
   3 -10   3        4.30        3.79      3.29 o 
   4 -10   3        2.04       -0.87      4.43 o 
   5 -10   3        1.73        4.80      5.30 o 
  -3  -9   3        2.04        0.00      3.24 o 
  -2  -9   3       12.36       11.35      5.67 o 
  -1  -9   3        0.06        1.31      3.49 o 
   0  -9   3        1.27        3.74      3.22 o 
   1  -9   3        5.15        5.43      3.22 o 
   2  -9   3        8.95        5.81      2.95 o 
   3  -9   3        3.94        2.81      2.74 o 
   4  -9   3        8.23        6.36      4.99 o 
   5  -9   3        3.64        0.44      4.36 o 
   6  -9   3        0.25        5.49      5.17 o 
  -5  -8   3        2.12        1.04      2.80 o 
  -4  -8   3        0.74        2.21      2.71 o 
  -3  -8   3        5.09        3.38      2.84 o 
  -2  -8   3       10.28       10.87      3.64 o 
  -1  -8   3        0.27        1.77      1.84 o 
   0  -8   3       18.63       22.36      4.16 o 
   1  -8   3       40.13       35.86      4.81 o 
   2  -8   3        1.42        2.41      2.22 o 
   3  -8   3       17.36       13.64      3.90 o 
   4  -8   3        0.33        0.19      3.80 o 
   5  -8   3       29.86       30.22      6.39 o 
   6  -8   3        9.85        9.35      5.55 o 
   7  -8   3        0.53        1.68      5.17 o 
  -6  -7   3        3.54        6.53      3.57 o 
  -5  -7   3        0.02       -2.25      2.25 o 
  -4  -7   3        2.15        3.65      2.83 o 
  -3  -7   3        6.27        8.47      3.49 o 
  -2  -7   3       12.86       12.36      2.70 o 
  -1  -7   3       12.00       12.41      2.62 o 
   0  -7   3        2.76        2.12      1.83 o 
   1  -7   3        0.00        0.03      1.55 o 
   2  -7   3       19.84       24.38      4.16 o 
   3  -7   3       13.75       16.12      3.90 o 
   4  -7   3       56.22       60.94      5.63 o 
   5  -7   3       22.81       26.19      4.33 o 
   6  -7   3        0.11       -2.06      2.42 o 
   7  -7   3        0.36       -1.62      4.55 o 
   8  -7   3        3.70        5.99      6.05 o 
  -7  -6   3        1.07        1.47      3.00 o 
  -6  -6   3        0.58        1.04      2.88 o 
  -5  -6   3        0.00        0.78      2.65 o 
  -4  -6   3       59.17       70.03      6.11 o 
  -3  -6   3        6.13        5.14      2.94 o 
  -2  -6   3        0.91        2.35      1.72 o 
  -1  -6   3       12.26       15.61      2.50 o 
   0  -6   3       43.01       44.91      3.26 o 
   1  -6   3       34.09       30.54      2.72 o 
   2  -6   3       15.67       13.48      2.12 o 
   3  -6   3       34.15       29.66      2.73 o 
   4  -6   3       33.43       34.58      3.09 o 
   5  -6   3       20.61       20.50      2.91 o 
   6  -6   3        0.76        2.25      1.85 o 
   7  -6   3        7.72        9.26      5.39 o 
   8  -6   3        0.72       -2.93      4.61 o 
  -7  -5   3        0.71        3.49      2.93 o 
  -6  -5   3        7.52        9.11      3.68 o 
  -5  -5   3       16.42       17.45      4.12 o 
  -4  -5   3       38.66       36.36      4.55 o 
  -3  -5   3        1.28        0.79      1.59 o 
  -2  -5   3      260.71      278.41      7.43 o 
  -1  -5   3      293.59      302.58      7.04 o 
   0  -5   3       48.52       48.91      2.95 o 
   1  -5   3        1.78        0.99      1.13 o 
   2  -5   3      216.87      207.19      5.27 o 
   3  -5   3      188.43      187.80      5.39 o 
   4  -5   3       40.97       38.81      2.99 o 
   5  -5   3        0.01        1.28      1.64 o 
   6  -5   3       48.29       46.77      3.85 o 
   7  -5   3       15.95       16.92      3.11 o 
   8  -5   3        0.01       -1.36      2.96 o 
   9  -5   3        0.02        0.12      4.61 o 
  -8  -4   3        0.29        3.03      2.90 o 
  -7  -4   3        0.05        0.57      2.41 o 
  -6  -4   3        7.53        9.76      3.44 o 
  -5  -4   3        0.62       -0.08      2.19 o 
  -4  -4   3       97.72       95.70      4.79 o 
  -3  -4   3       29.85       29.54      2.69 o 
  -2  -4   3        0.98        0.64      1.18 o 
  -1  -4   3       83.87       87.41      3.57 o 
   0  -4   3      753.00      797.32     12.49 o 
   1  -4   3       79.74       87.61      3.55 o 
   2  -4   3       53.44       52.15      3.39 o 
   3  -4   3        9.24       11.00      1.78 o 
   4  -4   3      136.77      125.97      4.71 o 
   5  -4   3        0.34        0.91      1.45 o 
   6  -4   3        0.58        1.16      1.84 o 
   7  -4   3        1.00        0.41      1.97 o 
   8  -4   3        0.07       -1.24      2.84 o 
   9  -4   3        4.56        3.42      3.90 o 
  -8  -3   3        0.41        3.04      2.79 o 
  -7  -3   3        1.95        4.26      2.82 o 
  -6  -3   3       76.46       67.85      5.84 o 
  -5  -3   3       40.26       34.45      3.67 o 
  -4  -3   3        1.67        0.04      1.38 o 
  -3  -3   3        4.91        6.91      1.73 o 
  -2  -3   3       74.86       67.11      3.34 o 
  -1  -3   3      155.75      158.22      4.19 o 
   0  -3   3       65.63       71.52      2.50 o 
   1  -3   3      240.52      241.64      6.97 o 
   2  -3   3      620.75      648.22     30.74 o 
   3  -3   3       52.96       48.14      3.21 o 
   4  -3   3       21.23       23.77      2.37 o 
   5  -3   3        2.42        1.45      1.58 o 
   6  -3   3       42.11       46.39      3.68 o 
   7  -3   3        1.23        1.43      1.76 o 
   8  -3   3        0.23        0.21      1.95 o 
   9  -3   3        4.01        7.58      3.00 o 
  -9  -2   3        0.71        0.06      2.77 o 
  -8  -2   3        0.60        0.88      2.52 o 
  -7  -2   3        1.41        3.67      2.57 o 
  -6  -2   3        9.35        9.91      2.50 o 
  -5  -2   3        5.20        4.91      1.91 o 
  -4  -2   3       11.95        9.65      2.04 o 
  -3  -2   3        1.53        0.10      1.07 o 
  -2  -2   3      108.61      109.59      3.67 o 
  -1  -2   3       85.98       74.98      4.60 o 
   0  -2   3     2802.02     3006.15     42.96 o 
   1  -2   3      824.81      819.86     44.45 o 
   2  -2   3      341.89      324.74     15.14 o 
   3  -2   3      239.74      238.04      5.37 o 
   4  -2   3      630.61      626.26     12.14 o 
   5  -2   3      104.97      110.45      4.72 o 
   6  -2   3        7.09        6.87      2.07 o 
   7  -2   3        0.08        0.47      1.73 o 
   8  -2   3       20.93       22.13      4.20 o 
   9  -2   3        3.29        1.63      2.72 o 
  -9  -1   3        2.19        3.12      4.68 o 
  -8  -1   3        0.85        2.65      2.39 o 
  -7  -1   3        3.31        5.22      2.33 o 
  -6  -1   3        0.30        0.24      1.67 o 
  -5  -1   3       22.05       18.87      2.47 o 
  -4  -1   3       15.59       13.31      2.15 o 
  -3  -1   3       63.21       70.50      4.57 o 
  -2  -1   3        0.18       -0.16      0.90 o 
  -1  -1   3     1058.63     1066.57     28.70 o 
   0  -1   3        1.33        3.60      0.95 o 
   1  -1   3     2632.73     2735.48     36.25 o 
   2  -1   3     1021.71     1027.44     19.31 o 
   3  -1   3      290.68      284.61      5.84 o 
   4  -1   3       24.48       27.14      2.33 o 
   5  -1   3      235.05      232.86      8.98 o 
   6  -1   3       29.40       30.21      3.08 o 
   7  -1   3        0.26        1.43      1.75 o 
   8  -1   3        1.92        5.07      3.08 o 
   9  -1   3        0.15       -0.49      2.78 o 
  -9   0   3        0.01       -1.06      3.24 o 
  -8   0   3       39.80       41.74      8.17 o 
  -7   0   3       26.61       23.70      3.27 o 
  -6   0   3        6.41        6.82      2.15 o 
  -5   0   3       37.16       40.10      3.01 o 
  -4   0   3       84.90       89.73      4.23 o 
  -3   0   3       12.04       12.25      1.67 o 
  -2   0   3        8.94       10.63      1.44 o 
  -1   0   3      308.81      297.72      8.97 o 
   0   0   3     2571.54     2610.54     48.66 o 
   1   0   3      660.54      656.13     33.72 o 
   2   0   3        0.38       -0.13      0.88 o 
   3   0   3       49.13       37.61      2.34 o 
   4   0   3        4.71        4.29      1.50 o 
   5   0   3       73.82       66.23      3.68 o 
   6   0   3        1.93        2.81      2.30 o 
   7   0   3       29.89       31.54      4.36 o 
   8   0   3        1.65        1.82      2.44 o 
   9   0   3        0.38        1.32      2.34 o 
 -10   1   3        0.33        0.00      4.86 o 
  -9   1   3        0.05       -1.68      2.72 o 
  -8   1   3        1.81        1.40      2.73 o 
  -7   1   3        1.84       -0.11      1.65 o 
  -6   1   3      113.73      115.71     10.09 o 
  -5   1   3      128.91      127.62      4.89 o 
  -4   1   3        0.00       -0.39      0.96 o 
  -3   1   3       90.09       93.43      2.91 o 
  -2   1   3       15.96       15.31      1.30 o 
  -1   1   3       44.79       44.49      2.05 o 
   0   1   3       48.02       45.73      2.19 o 
   1   1   3      104.52      107.36      3.20 o 
   2   1   3       18.35       17.71      1.64 o 
   3   1   3       97.94       93.95      3.32 o 
   4   1   3        3.22        2.93      1.30 o 
   5   1   3       14.10       11.97      2.04 o 
   6   1   3       66.57       74.88      7.51 o 
   7   1   3        7.30        8.74      3.27 o 
   8   1   3        5.57        4.67      2.92 o 
   9   1   3        1.88        5.22      2.93 o 
 -10   2   3        0.02        2.40      3.16 o 
  -9   2   3        2.12        0.39      3.02 o 
  -8   2   3        0.10        0.30      2.80 o 
  -7   2   3        1.07       -0.90      2.65 o 
  -6   2   3       21.01       25.78      4.54 o 
  -5   2   3        1.03       -0.18      1.04 o 
  -4   2   3      386.71      381.78     10.27 o 
  -3   2   3      758.02      818.49     20.92 o 
  -2   2   3        8.84        9.06      2.11 o 
  -1   2   3       30.92       32.99      1.96 o 
   0   2   3        6.66        7.35      1.40 o 
   1   2   3        0.89        0.42      1.00 o 
   2   2   3       55.71       59.47      3.65 o 
   3   2   3        5.89        5.04      2.08 o 
   4   2   3        3.57        4.39      2.29 o 
   5   2   3       10.23       11.38      3.39 o 
   6   2   3       35.81       33.59      4.60 o 
   7   2   3        9.83       10.59      3.55 o 
   8   2   3        1.72        2.69      2.58 o 
   9   2   3        0.01        1.18      2.53 o 
  -9   3   3        1.98        1.89      3.20 o 
  -8   3   3        1.32        0.58      2.84 o 
  -7   3   3       10.37        6.60      3.26 o 
  -6   3   3       52.06       64.02      5.77 o 
  -5   3   3        0.74        0.17      2.08 o 
  -4   3   3       18.92       18.74      3.16 o 
  -3   3   3      572.16      619.68     25.78 o 
  -2   3   3     1392.35     1500.54     28.35 o 
  -1   3   3      327.92      356.88      6.75 o 
   0   3   3      396.39      413.34     20.54 o 
   1   3   3       17.30       22.83      2.01 o 
   2   3   3       93.42       97.83      5.35 o 
   3   3   3        1.94        3.07      2.02 o 
   4   3   3       12.24        9.93      3.15 o 
   5   3   3       63.76       54.47      5.41 o 
   6   3   3       14.00       17.48      4.31 o 
   7   3   3        1.31        2.73      2.77 o 
   8   3   3        0.08       -0.76      2.28 o 
  -9   4   3        1.86        1.68      2.96 o 
  -8   4   3        2.30        1.61      3.09 o 
  -7   4   3       26.28       23.83      4.92 o 
  -6   4   3      146.28      143.89      8.28 o 
  -5   4   3       12.52       14.60      3.59 o 
  -4   4   3       10.63       14.06      3.31 o 
  -3   4   3        3.78        4.40      2.08 o 
  -2   4   3       10.13       10.28      1.67 o 
  -1   4   3      626.83      619.29     38.30 o 
   0   4   3      647.57      694.90     25.55 o 
   1   4   3        0.30        1.66      1.27 o 
   2   4   3       55.96       61.36      5.58 o 
   3   4   3       30.83       25.93      3.83 o 
   4   4   3        0.00        2.51      2.41 o 
   5   4   3       16.79       14.33      4.05 o 
   6   4   3        1.89        3.64      2.82 o 
   7   4   3        0.11        3.30      2.82 o 
   8   4   3        1.16        1.75      2.75 o 
  -9   5   3        7.41        8.52      4.80 o 
  -8   5   3        0.01       -2.39      2.51 o 
  -7   5   3        6.75        7.83      3.74 o 
  -6   5   3        1.03        1.40      2.60 o 
  -5   5   3        6.02        4.43      2.84 o 
  -4   5   3       16.31       13.92      3.47 o 
  -3   5   3       18.43       19.78      2.15 o 
  -2   5   3        6.23        7.69      1.80 o 
  -1   5   3       27.41       27.33      2.62 o 
   0   5   3       84.96       83.19      4.07 o 
   1   5   3      100.03      100.50      5.72 o 
   2   5   3      245.33      270.21     15.06 o 
   3   5   3        0.46        0.47      2.20 o 
   4   5   3        0.44        0.47      2.20 o 
   5   5   3        1.11        0.95      2.32 o 
   6   5   3        4.24        5.47      3.44 o 
   7   5   3        0.10       -0.86      2.89 o 
  -9   6   3        0.30        2.08      3.51 o 
  -8   6   3        5.17        7.03      3.70 o 
  -7   6   3        7.06       10.33      3.79 o 
  -6   6   3        1.46        3.34      2.76 o 
  -5   6   3        0.71       -0.29      2.55 o 
  -4   6   3       26.27       24.80      4.25 o 
  -3   6   3       20.81       22.41      3.97 o 
  -2   6   3        4.03        4.07      1.87 o 
  -1   6   3       37.45       33.99      3.17 o 
   0   6   3        4.67        4.32      1.85 o 
   1   6   3       11.92       14.07      2.51 o 
   2   6   3        0.00       -1.15      1.98 o 
   3   6   3       38.51       29.58      4.61 o 
   4   6   3       22.36       25.25      5.61 o 
   5   6   3        0.33       -0.45      2.37 o 
   6   6   3        0.78        0.54      2.47 o 
  -8   7   3        2.83        0.77      2.97 o 
  -7   7   3        0.65        1.78      3.02 o 
  -6   7   3       26.29       21.33      4.94 o 
  -5   7   3       71.92       70.70      6.54 o 
  -4   7   3       50.36       43.85      8.63 o 
  -3   7   3        0.78        0.73      2.52 o 
  -2   7   3        5.01        3.08      1.97 o 
  -1   7   3      224.71      225.44     10.46 o 
   0   7   3       35.84       33.81      6.70 o 
   1   7   3        0.81        0.59      2.31 o 
   2   7   3        0.46        1.48      2.34 o 
   3   7   3        2.72        0.18      2.56 o 
   4   7   3        2.74        2.96      2.68 o 
   5   7   3        3.15        3.52      2.89 o 
  -7   8   3        0.16        1.05      2.88 o 
  -6   8   3        0.18        1.65      3.08 o 
  -5   8   3        1.27       -1.40      2.66 o 
  -4   8   3       28.96       19.45      4.64 o 
  -3   8   3        9.90       11.35      3.85 o 
  -2   8   3        0.07       -0.09      2.49 o 
  -1   8   3        0.01        1.67      2.04 o 
   0   8   3        0.03       -0.67      2.31 o 
   1   8   3        2.68        2.70      2.81 o 
   2   8   3        0.91        0.95      2.63 o 
   3   8   3        0.72        2.18      2.87 o 
   4   8   3        1.64        3.74      2.94 o 
  -6   9   3        0.07        0.84      3.07 o 
  -5   9   3        1.55       -0.26      3.00 o 
  -4   9   3        0.55        1.72      3.07 o 
  -3   9   3        6.77        9.11      3.75 o 
  -2   9   3        7.31       10.10      4.11 o 
  -1   9   3        0.23       -0.39      2.32 o 
   0   9   3        0.11        1.04      2.70 o 
   1   9   3        4.95        1.83      2.84 o 
   2   9   3        0.84        3.54      3.71 o 
  -4  10   3        1.27        2.13      3.23 o 
  -3  10   3        2.49        6.11      3.75 o 
  -2  10   3        0.02        3.49      4.30 o 
  -1  10   3        6.86        8.42      6.11 o 
   0  10   3       12.13       12.45      4.21 o 
  -1 -10   4        0.00        1.56      4.11 o 
   0 -10   4        0.02        1.87      3.93 o 
   1 -10   4       19.34       27.74      5.61 o 
   2 -10   4       45.63       54.30      9.41 o 
   3 -10   4        5.06        3.85      3.16 o 
   4 -10   4        0.27        1.20      2.39 o 
  -3  -9   4        4.34        6.73      6.05 o 
  -2  -9   4        2.12        0.81      4.11 o 
  -1  -9   4        6.38        8.10      4.99 o 
   0  -9   4        0.16        1.18      3.55 o 
   1  -9   4        0.04        2.04      2.87 o 
   2  -9   4       20.94       20.95      7.36 o 
   3  -9   4       31.69       34.57      5.37 o 
   4  -9   4        3.47        6.95      3.32 o 
   5  -9   4        1.99        1.29      3.06 o 
   6  -9   4        1.63        1.50      5.17 o 
  -4  -8   4        1.68        1.62      4.49 o 
  -3  -8   4        0.88        1.12      3.93 o 
  -2  -8   4        0.39        0.37      3.43 o 
  -1  -8   4       16.83       23.36      4.63 o 
   0  -8   4        0.43        1.30      2.52 o 
   1  -8   4        3.99        5.44      2.81 o 
   2  -8   4        9.87       11.13      3.59 o 
   3  -8   4        6.34       11.30      3.48 o 
   4  -8   4        0.61        0.46      2.32 o 
   5  -8   4       10.42       13.77      3.90 o 
   6  -8   4        0.13        0.07      2.61 o 
   7  -8   4        0.18       -0.06      4.99 o 
  -6  -7   4        0.47        1.70      3.46 o 
  -5  -7   4        0.52       -0.65      2.59 o 
  -4  -7   4        0.47        1.19      2.78 o 
  -3  -7   4        0.53        4.24      2.71 o 
  -2  -7   4       12.48       11.25      2.61 o 
  -1  -7   4        9.16        7.33      2.19 o 
   0  -7   4        0.12       -0.99      2.20 o 
   1  -7   4        0.04       -0.39      2.24 o 
   2  -7   4       10.55        7.73      4.18 o 
   3  -7   4       29.58       32.23      4.57 o 
   4  -7   4        0.10        0.34      2.31 o 
   5  -7   4        4.77        6.99      3.13 o 
   6  -7   4       10.32       11.30      3.76 o 
   7  -7   4       66.06       72.13     10.97 o 
   8  -7   4       11.08       13.72      7.23 o 
  -6  -6   4        0.00       -0.60      2.39 o 
  -5  -6   4       10.54       11.63      3.85 o 
  -4  -6   4       14.68       16.27      4.10 o 
  -3  -6   4       11.90       15.17      2.83 o 
  -2  -6   4       21.42       21.71      2.88 o 
  -1  -6   4        0.02        0.23      1.61 o 
   0  -6   4        0.49        0.28      1.42 o 
   1  -6   4       20.64       20.68      2.32 o 
   2  -6   4       39.33       39.06      4.57 o 
   3  -6   4       20.14       16.03      3.59 o 
   4  -6   4       41.32       37.48      4.49 o 
   5  -6   4        9.48       11.65      3.42 o 
   6  -6   4        6.68       11.27      3.80 o 
   7  -6   4       11.22       10.68      3.83 o 
   8  -6   4       32.71       35.10      8.54 o 
  -7  -5   4        0.03        0.34      3.05 o 
  -6  -5   4        0.00       -0.97      2.34 o 
  -5  -5   4       32.07       36.69      4.68 o 
  -4  -5   4        8.38        7.76      2.26 o 
  -3  -5   4       37.20       37.73      3.23 o 
  -2  -5   4        0.08        0.76      1.53 o 
  -1  -5   4        2.82        2.49      1.49 o 
   0  -5   4       90.13       91.19      3.71 o 
   1  -5   4       46.73       53.82      2.55 o 
   2  -5   4       18.98       23.13      1.87 o 
   3  -5   4        2.50        2.47      1.31 o 
   4  -5   4       37.53       31.95      2.87 o 
   5  -5   4        6.03        5.18      1.95 o 
   6  -5   4        9.70       13.46      2.82 o 
   7  -5   4        1.95        3.07      2.08 o 
   8  -5   4        2.45        4.03      3.05 o 
   9  -5   4        0.04       -0.12      5.24 o 
  -8  -4   4        1.43        1.50      3.87 o 
  -7  -4   4        0.04       -0.85      2.49 o 
  -6  -4   4       11.77       14.92      4.01 o 
  -5  -4   4      134.46      116.68      7.36 o 
  -4  -4   4        0.58       -1.22      1.56 o 
  -3  -4   4        0.78        0.55      2.52 o 
  -2  -4   4       67.24       71.85      3.62 o 
  -1  -4   4        1.15        0.51      1.06 o 
   0  -4   4        0.23        0.53      0.97 o 
   1  -4   4        3.95        5.28      2.07 o 
   2  -4   4      163.16      153.67      6.68 o 
   3  -4   4       25.69       31.86      2.27 o 
   4  -4   4       61.82       63.73      3.55 o 
   5  -4   4        1.75        0.72      1.52 o 
   6  -4   4        1.70        0.91      1.59 o 
   7  -4   4        0.43       -0.85      1.76 o 
   8  -4   4        0.07       -0.76      1.96 o 
   9  -4   4        3.03        5.62      4.13 o 
  -8  -3   4        1.11        1.39      2.58 o 
  -7  -3   4       11.21        8.63      3.65 o 
  -6  -3   4        0.40       -0.55      1.85 o 
  -5  -3   4       31.59       30.33      3.25 o 
  -4  -3   4        0.19       -0.39      1.51 o 
  -3  -3   4       18.31       16.52      2.27 o 
  -2  -3   4       27.37       19.70      2.16 o 
  -1  -3   4        0.01       -0.03      1.02 o 
   0  -3   4       47.55       43.42      1.88 o 
   1  -3   4      633.16      631.47     15.90 o 
   2  -3   4       64.98       75.17      4.53 o 
   3  -3   4        0.17       -0.06      0.98 o 
   4  -3   4      118.82      128.79      4.74 o 
   5  -3   4        0.78        2.03      1.77 o 
   6  -3   4        2.51        1.99      1.82 o 
   7  -3   4        6.93        5.29      2.31 o 
   8  -3   4        6.17        5.45      2.66 o 
   9  -3   4        5.29        6.17      3.47 o 
  -9  -2   4        0.53        0.06      3.93 o 
  -8  -2   4        0.63        1.69      2.95 o 
  -7  -2   4        2.61        2.79      2.30 o 
  -6  -2   4        0.54       -1.15      1.54 o 
  -5  -2   4       70.16       77.07      5.72 o 
  -4  -2   4       21.44       18.29      2.48 o 
  -3  -2   4      336.69      346.22     11.80 o 
  -2  -2   4        6.36       10.03      1.76 o 
  -1  -2   4       24.01       26.04      1.94 o 
   0  -2   4      321.94      328.70     13.35 o 
   1  -2   4      351.34      334.69      8.16 o 
   2  -2   4      380.76      375.80      7.98 o 
   3  -2   4      108.54      106.78      3.83 o 
   4  -2   4       57.68       51.76      3.16 o 
   5  -2   4        1.05        1.20      1.50 o 
   6  -2   4       17.31       19.40      2.85 o 
   7  -2   4        5.48        6.18      2.22 o 
   8  -2   4        0.30        2.61      2.21 o 
   9  -2   4        0.23       -0.37      3.18 o 
  -9  -1   4        0.03        0.31      3.30 o 
  -8  -1   4        3.14        0.73      2.16 o 
  -7  -1   4       24.20       21.50      3.20 o 
  -6  -1   4        2.33        3.25      1.93 o 
  -5  -1   4        0.08        1.18      1.51 o 
  -4  -1   4       94.98      105.63      4.47 o 
  -3  -1   4     1063.86     1154.72     25.32 o 
  -2  -1   4       14.26       13.39      1.75 o 
  -1  -1   4      822.19      879.10     23.43 o 
   0  -1   4     1877.16     2003.21     14.91 o 
   1  -1   4     1366.39     1428.24     16.80 o 
   2  -1   4        3.29        2.45      1.16 o 
   3  -1   4       86.96       81.84      5.16 o 
   4  -1   4       15.03       13.18      2.15 o 
   5  -1   4        7.36        7.94      2.02 o 
   6  -1   4        5.43        9.08      2.36 o 
   7  -1   4        3.48        2.65      2.14 o 
   8  -1   4        0.38       -0.15      2.37 o 
   9  -1   4        0.94        1.87      2.50 o 
  -9   0   4        0.51       -0.87      3.30 o 
  -8   0   4        0.75       -0.21      2.60 o 
  -7   0   4       24.04       24.73      3.13 o 
  -6   0   4        1.33        1.46      1.73 o 
  -5   0   4       14.79       17.78      2.28 o 
  -4   0   4       79.80       80.62      3.66 o 
  -3   0   4       13.12       15.02      1.90 o 
  -2   0   4      191.75      194.74      4.57 o 
  -1   0   4      188.96      187.34      6.17 o 
   0   0   4      357.91      335.86      8.85 o 
   1   0   4      937.81      972.64     35.24 o 
   2   0   4        5.63        8.03      1.55 o 
   3   0   4       61.29       61.61      3.67 o 
   4   0   4        0.34       -0.06      1.16 o 
   5   0   4        4.05        8.04      2.08 o 
   6   0   4       22.80       26.60      3.02 o 
   7   0   4       49.74       55.00      8.92 o 
   8   0   4        0.26        0.64      2.46 o 
   9   0   4        0.13       -0.76      2.23 o 
  -9   1   4        1.23        1.37      2.83 o 
  -8   1   4        5.17        2.56      3.40 o 
  -7   1   4        0.14        1.50      2.43 o 
  -6   1   4        0.15        0.51      1.49 o 
  -5   1   4       60.77       59.72      3.72 o 
  -4   1   4        0.41       -0.24      1.00 o 
  -3   1   4        9.43        7.57      1.36 o 
  -2   1   4      234.97      236.76      5.94 o 
  -1   1   4       12.98        8.89      1.68 o 
   0   1   4      423.22      404.02      8.46 o 
   1   1   4      134.69      136.97      4.60 o 
   2   1   4        3.55        4.89      1.34 o 
   3   1   4      163.92      176.73      6.13 o 
   4   1   4        1.48        1.93      1.41 o 
   5   1   4        1.49        2.47      1.61 o 
   6   1   4       18.98       17.80      4.10 o 
   7   1   4        0.55        1.56      2.17 o 
   8   1   4        4.13        4.78      3.04 o 
   9   1   4        0.17       -0.12      2.68 o 
  -9   2   4        0.18        0.00      2.90 o 
  -8   2   4        1.77        0.89      2.84 o 
  -7   2   4        0.29        0.50      2.77 o 
  -6   2   4       31.69       26.52      4.32 o 
  -5   2   4      106.15      107.40      6.59 o 
  -4   2   4        3.13        5.62      2.43 o 
  -3   2   4      207.68      207.96      8.51 o 
  -2   2   4      250.42      251.42      8.37 o 
  -1   2   4       23.80       23.37      1.97 o 
   0   2   4      118.73      122.67      7.65 o 
   1   2   4       42.59       42.71      2.69 o 
   2   2   4     1011.95     1152.76     50.71 o 
   3   2   4      249.08      241.45      7.54 o 
   4   2   4       10.67       14.22      3.23 o 
   5   2   4       63.26       59.57      5.38 o 
   6   2   4       94.59      101.27      7.29 o 
   7   2   4        2.21        1.56      2.62 o 
   8   2   4        0.86        1.47      2.73 o 
  -9   3   4        0.58        1.83      3.11 o 
  -8   3   4        0.03       -1.35      2.77 o 
  -7   3   4       19.69       20.78      4.81 o 
  -6   3   4        0.92        1.48      2.75 o 
  -5   3   4       62.90       66.58      5.57 o 
  -4   3   4        0.18       -0.69      1.83 o 
  -3   3   4        0.40        1.02      1.75 o 
  -2   3   4      168.47      175.63      7.61 o 
  -1   3   4      326.97      333.53      9.42 o 
   0   3   4       16.50       14.80      1.96 o 
   1   3   4        8.64       11.52      1.91 o 
   2   3   4        0.08       -0.36      1.05 o 
   3   3   4       13.08       15.21      3.48 o 
   4   3   4       25.31       29.88      4.14 o 
   5   3   4       15.45       14.74      3.83 o 
   6   3   4        4.09        1.95      2.99 o 
   7   3   4        0.32        2.92      2.55 o 
   8   3   4        0.22        0.68      2.49 o 
  -9   4   4        1.38        3.36      3.41 o 
  -8   4   4        0.58        0.07      2.99 o 
  -7   4   4       38.49       44.52      5.73 o 
  -6   4   4       65.60       61.22      5.93 o 
  -5   4   4       26.01       21.47      4.38 o 
  -4   4   4       49.04       47.20      4.78 o 
  -3   4   4       47.08       44.65      4.29 o 
  -2   4   4        5.84        5.41      1.53 o 
  -1   4   4        7.43       10.47      1.94 o 
   0   4   4       15.94       20.53      2.33 o 
   1   4   4       43.28       46.69      4.19 o 
   2   4   4       14.47       15.60      2.90 o 
   3   4   4        1.50        1.93      2.28 o 
   4   4   4        0.54       -0.39      2.03 o 
   5   4   4        2.13        4.35      2.63 o 
   6   4   4        0.86        1.87      2.82 o 
   7   4   4        0.05       -0.20      2.51 o 
  -9   5   4        1.46        2.31      3.34 o 
  -8   5   4        0.90        2.95      3.10 o 
  -7   5   4       19.03       17.47      4.57 o 
  -6   5   4       10.07        5.42      3.24 o 
  -5   5   4        0.79        0.96      2.65 o 
  -4   5   4        2.69        2.56      2.60 o 
  -3   5   4       12.40       66.93     40.43 o 
  -2   5   4       20.75       20.82      2.53 o 
  -1   5   4        4.79        5.37      1.81 o 
   0   5   4      209.07      214.62      8.44 o 
   1   5   4       65.61       64.74      7.43 o 
   2   5   4        4.98        5.69      2.88 o 
   3   5   4        7.89        8.21      3.25 o 
   4   5   4       12.96        7.77      3.37 o 
   5   5   4        0.11       -0.79      2.44 o 
   6   5   4        0.06        0.21      2.42 o 
   7   5   4        4.01        3.58      3.03 o 
  -8   6   4        0.43        2.31      3.09 o 
  -7   6   4        6.98        8.15      3.82 o 
  -6   6   4        1.16        1.43      2.89 o 
  -5   6   4        3.11        2.70      2.99 o 
  -4   6   4        7.49        6.53      3.17 o 
  -3   6   4       10.69       13.68      3.72 o 
  -2   6   4       44.75       44.11      3.49 o 
  -1   6   4        0.04        1.16      1.81 o 
   0   6   4       75.52       83.19      4.65 o 
   1   6   4        2.83        2.30      2.53 o 
   2   6   4        4.88        6.12      3.04 o 
   3   6   4       21.37       22.04      4.70 o 
   4   6   4       24.65       21.31      4.94 o 
   5   6   4        0.97        0.27      2.44 o 
   6   6   4        0.40       -1.32      2.57 o 
  -8   7   4        1.15        3.49      3.52 o 
  -7   7   4        0.78        3.22      6.14 o 
  -6   7   4        6.03        5.53      3.52 o 
  -5   7   4        0.24        1.34      2.93 o 
  -4   7   4       11.69       12.17      3.90 o 
  -3   7   4        3.45        2.83      2.79 o 
  -2   7   4       10.88       11.15      3.76 o 
  -1   7   4       47.55       43.42      3.86 o 
   0   7   4       41.68       46.38      4.04 o 
   1   7   4        4.70        6.58      3.23 o 
   2   7   4        1.14       -1.43      1.75 o 
   3   7   4        2.15        1.47      2.62 o 
   4   7   4        0.26        0.07      2.50 o 
   5   7   4        0.12       -0.52      2.65 o 
  -7   8   4        1.61        5.26      3.60 o 
  -6   8   4        0.67        1.88      3.96 o 
  -5   8   4        1.91        2.23      4.99 o 
  -4   8   4        4.62        6.75      4.18 o 
  -3   8   4       21.78       29.85      6.98 o 
  -2   8   4       12.38       10.73      3.88 o 
  -1   8   4       28.28       27.54      3.91 o 
   0   8   4        2.04        1.79      2.52 o 
   1   8   4        0.08       -0.87      2.47 o 
   2   8   4        0.73       -0.05      2.28 o 
   3   8   4        1.62        1.67      3.00 o 
   4   8   4        0.53        1.32      2.93 o 
  -6   9   4        1.03        3.30      5.67 o 
  -5   9   4        0.36       -0.74      3.07 o 
  -4   9   4        4.48       10.56      4.13 o 
  -3   9   4        0.80       -0.62      3.48 o 
  -2   9   4        1.68        1.46      3.22 o 
  -1   9   4        7.45        5.11      4.99 o 
   0   9   4        0.10       -0.17      2.55 o 
   1   9   4        0.06        0.76      3.03 o 
   2   9   4        0.94       -0.64      2.49 o 
  -2  10   4        0.73        0.44      4.55 o 
   0 -10   5        1.75        1.81      3.62 o 
   1 -10   5        1.76        2.15      3.10 o 
   2 -10   5        0.01        1.21      3.03 o 
   3 -10   5        2.65        1.50      2.59 o 
   4 -10   5        0.56        1.65      3.30 o 
  -3  -9   5        0.52       -0.87      3.80 o 
  -2  -9   5        2.84        3.93      4.24 o 
  -1  -9   5        0.22        0.44      3.43 o 
   0  -9   5        0.30       -0.24      2.71 o 
   1  -9   5       57.67       63.90      9.41 o 
   2  -9   5       63.75       77.12     10.47 o 
   3  -9   5        1.74        2.09      2.91 o 
   4  -9   5        0.80        1.30      2.78 o 
   5  -9   5        1.10        3.15      3.11 o 
   6  -9   5        1.33        8.29      5.86 o 
  -4  -8   5        0.00       -1.56      3.49 o 
  -3  -8   5        0.18        1.68      3.62 o 
  -2  -8   5        3.00        7.11      4.93 o 
  -1  -8   5        2.70        4.28      3.06 o 
   0  -8   5        1.08        1.71      2.70 o 
   1  -8   5        5.22        1.60      2.64 o 
   2  -8   5       10.45        6.86      3.18 o 
   3  -8   5        4.16        4.11      4.05 o 
   4  -8   5        0.45        0.02      2.54 o 
   5  -8   5        0.11        0.51      2.52 o 
   6  -8   5        1.37        2.64      2.95 o 
   7  -8   5        5.18       10.16      6.92 o 
  -5  -7   5        0.33        3.01      2.95 o 
  -4  -7   5        0.74        2.12      2.73 o 
  -3  -7   5       14.66       15.65      6.23 o 
  -2  -7   5        2.34        1.06      2.27 o 
  -1  -7   5        5.86        6.07      2.99 o 
   0  -7   5        6.87        5.83      3.02 o 
   1  -7   5        6.26        7.56      3.18 o 
   2  -7   5       11.57       11.26      3.66 o 
   3  -7   5        0.13       -0.25      2.24 o 
   4  -7   5        9.29        8.86      3.26 o 
   5  -7   5        0.33       -0.88      2.29 o 
   6  -7   5        0.49       -0.56      2.48 o 
   7  -7   5        0.17       -0.42      2.43 o 
   8  -7   5        4.39        8.92      6.73 o 
  -6  -6   5        0.07       -0.33      2.41 o 
  -5  -6   5       11.73       13.14      4.04 o 
  -4  -6   5       22.30       23.11      4.18 o 
  -3  -6   5        2.29        2.14      1.99 o 
  -2  -6   5        5.57        7.47      2.26 o 
  -1  -6   5      111.94      113.48      7.03 o 
   0  -6   5       67.15       69.45      5.71 o 
   1  -6   5       39.67       34.56      4.46 o 
   2  -6   5        0.69        1.66      2.17 o 
   3  -6   5       20.62       30.46      4.36 o 
   4  -6   5        3.28        3.23      2.59 o 
   5  -6   5        3.13        4.12      2.91 o 
   6  -6   5       31.58       30.08      4.73 o 
   7  -6   5       51.92       58.77      6.25 o 
   8  -6   5        4.33        6.92      3.40 o 
  -7  -5   5        1.67        3.57      3.33 o 
  -6  -5   5        0.68        1.80      2.84 o 
  -5  -5   5        7.55        7.24      3.08 o 
  -4  -5   5       47.74       50.75      3.98 o 
  -3  -5   5        0.39        1.04      1.49 o 
  -2  -5   5       14.95       15.22      2.44 o 
  -1  -5   5       73.62       65.52      4.17 o 
   0  -5   5      211.27      219.03      6.03 o 
   1  -5   5       36.11       43.50      4.52 o 
   2  -5   5       16.99       20.23      3.56 o 
   3  -5   5       33.54       29.39      4.05 o 
   4  -5   5        0.14       -0.05      2.06 o 
   5  -5   5        0.85        2.47      2.59 o 
   6  -5   5        0.35       -0.04      2.29 o 
   7  -5   5        2.44        2.58      2.78 o 
   8  -5   5        4.58        4.93      2.96 o 
   9  -5   5        0.07        2.24      4.99 o 
  -8  -4   5        0.19        0.64      2.80 o 
  -7  -4   5        0.98        0.81      2.75 o 
  -6  -4   5        6.54        5.75      3.03 o 
  -5  -4   5       33.43       29.53      3.41 o 
  -4  -4   5        0.84        0.17      1.61 o 
  -3  -4   5       15.42       19.77      2.85 o 
  -2  -4   5        0.70        2.21      1.98 o 
  -1  -4   5       40.92       41.39      2.66 o 
   0  -4   5      107.58      118.80      6.58 o 
   1  -4   5        0.05        1.03      1.59 o 
   2  -4   5      195.52      196.85      7.96 o 
   3  -4   5       38.62       42.71      2.46 o 
   4  -4   5        5.02        4.32      1.63 o 
   5  -4   5       24.15       22.17      2.75 o 
   6  -4   5        0.47        1.23      1.85 o 
   7  -4   5        1.43        1.49      1.80 o 
   8  -4   5        0.70        0.37      2.15 o 
   9  -4   5        0.20        3.45      3.25 o 
  -8  -3   5        1.94       -0.61      2.48 o 
  -7  -3   5       15.54       17.17      4.46 o 
  -6  -3   5        0.12        0.27      1.87 o 
  -5  -3   5        8.25        6.01      2.27 o 
  -4  -3   5        5.93        7.42      2.13 o 
  -3  -3   5        2.93        3.08      1.69 o 
  -2  -3   5        2.34        5.05      1.65 o 
  -1  -3   5      184.73      183.41      4.82 o 
   0  -3   5      126.01      122.57      5.82 o 
   1  -3   5      110.07      112.50      5.73 o 
   2  -3   5        0.04       -0.23      1.45 o 
   3  -3   5        1.09        1.71      1.21 o 
   4  -3   5      254.23      270.86      6.83 o 
   5  -3   5      100.66      101.02      6.43 o 
   6  -3   5        2.25        1.37      1.89 o 
   7  -3   5        8.06       12.05      2.90 o 
   8  -3   5        2.71        2.29      2.85 o 
   9  -3   5        3.06        4.49      3.18 o 
  -9  -2   5        1.06        3.12      4.43 o 
  -8  -2   5        0.14        0.93      2.74 o 
  -7  -2   5        1.83        0.63      1.88 o 
  -6  -2   5        0.17        1.34      1.83 o 
  -5  -2   5      128.60      126.17      5.91 o 
  -4  -2   5      158.31      155.45      5.70 o 
  -3  -2   5       41.65       34.52      2.82 o 
  -2  -2   5       77.20       73.62      3.46 o 
  -1  -2   5        3.28        5.31      1.45 o 
   0  -2   5      211.74      211.23      4.38 o 
   1  -2   5      219.30      216.15      4.14 o 
   2  -2   5      360.08      372.36      6.30 o 
   3  -2   5       83.78       82.59      3.61 o 
   4  -2   5       16.39       15.51      2.26 o 
   5  -2   5       95.76       92.11      4.65 o 
   6  -2   5       59.70       60.02      4.23 o 
   7  -2   5        6.10        4.70      2.35 o 
   8  -2   5        0.01       -0.65      1.89 o 
   9  -2   5        0.26        0.75      2.56 o 
  -9  -1   5        0.32        0.56      3.68 o 
  -8  -1   5        1.32        1.67      2.82 o 
  -7  -1   5        1.68        0.79      1.95 o 
  -6  -1   5        1.34        0.20      1.90 o 
  -5  -1   5       13.13       10.31      2.41 o 
  -4  -1   5        7.29        9.01      2.02 o 
  -3  -1   5      236.07      233.39      6.07 o 
  -2  -1   5      734.16      795.33     15.15 o 
  -1  -1   5       10.19       14.26      1.72 o 
   0  -1   5      580.34      578.51      7.74 o 
   1  -1   5      104.77       98.19      3.43 o 
   2  -1   5       78.00       75.74      3.30 o 
   3  -1   5      145.41      137.70      6.21 o 
   4  -1   5        2.55        4.15      1.64 o 
   5  -1   5       23.85       25.44      2.79 o 
   6  -1   5        1.98        2.36      1.88 o 
   7  -1   5        5.54        7.75      2.39 o 
   8  -1   5        2.92        4.46      2.80 o 
   9  -1   5        0.99       -0.29      2.13 o 
  -9   0   5        0.00        0.87      3.43 o 
  -8   0   5       10.00       12.64      3.97 o 
  -7   0   5       10.27        9.71      3.64 o 
  -6   0   5        2.26        2.20      1.80 o 
  -5   0   5        2.03        3.24      1.79 o 
  -4   0   5      188.41      200.37      7.16 o 
  -3   0   5       57.69       54.57      3.03 o 
  -2   0   5      498.29      541.31      8.19 o 
  -1   0   5      743.27      804.88     12.17 o 
   0   0   5       39.04       41.80      4.52 o 
   1   0   5       30.34       33.33      2.76 o 
   2   0   5        3.90        3.17      1.35 o 
   3   0   5        1.14        0.92      1.30 o 
   4   0   5        2.92        7.56      1.93 o 
   5   0   5       19.76       19.91      2.70 o 
   6   0   5       29.30       31.60      3.43 o 
   7   0   5        4.55        4.37      2.82 o 
   8   0   5        0.91        3.41      3.58 o 
   9   0   5        1.10       -0.44      2.77 o 
  -9   1   5        0.07       -1.17      2.63 o 
  -8   1   5        4.02        6.99      3.47 o 
  -7   1   5        0.74        1.81      2.71 o 
  -6   1   5       12.78       14.48      4.01 o 
  -5   1   5       14.24       12.26      2.10 o 
  -4   1   5        0.30        1.21      1.17 o 
  -3   1   5       26.70       26.18      2.13 o 
  -2   1   5      534.17      565.43     17.43 o 
  -1   1   5       57.90       63.54      2.96 o 
   0   1   5      724.58      709.84     16.86 o 
   1   1   5      902.82      954.90     32.48 o 
   2   1   5      282.48      296.16      9.18 o 
   3   1   5       96.68       97.62      4.10 o 
   4   1   5        2.76        4.04      1.67 o 
   5   1   5        4.43        2.35      2.40 o 
   6   1   5       50.37       47.50      5.36 o 
   7   1   5       16.82       16.21      4.36 o 
   8   1   5        0.50        0.17      2.57 o 
  -9   2   5        0.00        1.11      3.32 o 
  -8   2   5        3.65        4.17      3.27 o 
  -7   2   5        4.04        5.13      3.12 o 
  -6   2   5       28.79       24.28      5.58 o 
  -5   2   5        0.23        0.81      2.29 o 
  -4   2   5       39.21       33.25      4.02 o 
  -3   2   5       20.44       24.50      2.03 o 
  -2   2   5       24.21       24.67      1.97 o 
  -1   2   5       26.08       29.56      2.32 o 
   0   2   5      212.09      202.49      5.39 o 
   1   2   5      131.26      134.42      5.80 o 
   2   2   5       42.47       43.17      2.93 o 
   3   2   5      156.82      152.26      6.50 o 
   4   2   5       35.21       32.65      4.14 o 
   5   2   5       21.67       20.26      4.55 o 
   6   2   5        2.00        1.07      2.36 o 
   7   2   5        0.02       -1.76      1.96 o 
   8   2   5        0.01        0.88      2.88 o 
  -9   3   5        0.75        1.44      2.87 o 
  -8   3   5        7.04        9.44      4.11 o 
  -7   3   5       20.60       18.05      4.68 o 
  -6   3   5      366.35      363.70     21.20 o 
  -5   3   5       65.88       64.91      5.74 o 
  -4   3   5        0.73        1.17      2.24 o 
  -3   3   5       47.36       54.82      4.71 o 
  -2   3   5       52.73       64.37      3.05 o 
  -1   3   5       34.65       38.62      2.70 o 
   0   3   5       36.26       40.50      2.90 o 
   1   3   5       13.31       12.77      2.13 o 
   2   3   5      145.20      145.24     10.63 o 
   3   3   5       54.19       46.25      4.66 o 
   4   3   5       37.91       47.82      8.57 o 
   5   3   5        0.03       -1.18      1.99 o 
   6   3   5        0.12       -0.17      2.37 o 
   7   3   5        2.82        2.69      2.75 o 
   8   3   5        0.03        0.12      2.78 o 
  -9   4   5        9.78       11.72      4.53 o 
  -8   4   5        2.58        5.72      3.75 o 
  -7   4   5        6.89        9.36      4.07 o 
  -6   4   5        1.00        0.97      2.49 o 
  -5   4   5       60.96       63.41      5.92 o 
  -4   4   5       95.12      105.79      9.41 o 
  -3   4   5        2.84        3.27      2.48 o 
  -2   4   5        1.68        1.27      1.28 o 
  -1   4   5        2.66        4.76      1.67 o 
   0   4   5       70.32       66.07      4.28 o 
   1   4   5       10.96       10.68      2.22 o 
   2   4   5        8.37        9.11      2.09 o 
   3   4   5        4.59        1.30      2.45 o 
   4   4   5        6.05        5.87      2.92 o 
   5   4   5        3.88        2.23      2.48 o 
   6   4   5       10.17        9.73      3.72 o 
   7   4   5        1.20        1.48      2.74 o 
  -9   5   5        0.42        0.21      3.14 o 
  -8   5   5        3.60        7.16      3.79 o 
  -7   5   5        6.43        6.48      3.59 o 
  -6   5   5        3.26        5.15      3.08 o 
  -5   5   5        7.19       10.17      3.85 o 
  -4   5   5        0.19        1.40      2.51 o 
  -3   5   5       61.64       63.44      6.80 o 
  -2   5   5       80.48       85.13      4.27 o 
  -1   5   5        6.35        8.29      2.21 o 
   0   5   5        4.92        4.37      2.20 o 
   1   5   5       11.29       13.40      2.55 o 
   2   5   5        2.59        1.33      2.41 o 
   3   5   5        7.89        7.39      3.19 o 
   4   5   5        0.09       -0.75      2.29 o 
   5   5   5        0.31       -1.51      2.31 o 
   6   5   5        1.14        2.25      2.86 o 
  -8   6   5        6.40        7.19      3.82 o 
  -7   6   5        0.02        0.83      2.75 o 
  -6   6   5       18.20       13.59      4.18 o 
  -5   6   5       75.93       68.07      6.56 o 
  -4   6   5       75.77       67.34      8.20 o 
  -3   6   5        0.27        0.69      2.60 o 
  -2   6   5        5.41        9.16      3.49 o 
  -1   6   5      311.05      295.84     23.88 o 
   0   6   5      229.46      231.42     12.90 o 
   1   6   5        3.09        2.30      2.56 o 
   2   6   5        0.07        0.66      2.35 o 
   3   6   5        7.79        5.96      3.20 o 
   4   6   5        0.46       -0.40      2.47 o 
   5   6   5        3.86        7.47      3.73 o 
  -7   7   5        4.00        6.05      3.30 o 
  -6   7   5        6.59        7.53      3.83 o 
  -5   7   5        0.51        1.87      3.13 o 
  -4   7   5       56.24       45.32      5.75 o 
  -3   7   5       34.84       33.98      5.02 o 
  -2   7   5        0.36        0.86      2.57 o 
  -1   7   5        1.93       -0.15      2.06 o 
   0   7   5       21.29       18.79      4.05 o 
   1   7   5       19.22       20.63      4.52 o 
   2   7   5        0.75        2.17      2.68 o 
   3   7   5        0.13        0.00      2.57 o 
   4   7   5        0.21        2.07      2.95 o 
  -6   8   5        0.95        0.77      3.16 o 
  -5   8   5       15.05       16.54      4.85 o 
  -4   8   5        8.32        9.91      4.06 o 
  -3   8   5        0.50        0.07      2.99 o 
  -2   8   5       14.52       16.88      4.39 o 
  -1   8   5        3.96        6.21      3.31 o 
   0   8   5        0.97        2.43      2.90 o 
   1   8   5        0.95        1.40      2.73 o 
   2   8   5        0.04       -0.52      2.33 o 
   3   8   5        0.51        1.74      3.08 o 
  -5   9   5        0.09        1.71      3.51 o 
  -4   9   5        0.75        2.96      3.43 o 
  -3   9   5        9.91       10.72      3.98 o 
  -2   9   5        3.71        4.18      3.68 o 
  -1   9   5        1.61        1.93      4.49 o 
   0   9   5       14.11        3.68      5.49 o 
   1   9   5       15.98       21.30      5.14 o 
   1 -10   6        1.00        0.14      2.88 o 
   2 -10   6       12.16        9.75      3.99 o 
  -2  -9   6        0.13       -0.87      3.37 o 
  -1  -9   6        9.15       12.64      4.06 o 
   0  -9   6       13.84       15.71      4.54 o 
   1  -9   6        6.02        2.31      2.93 o 
   2  -9   6        9.48       11.25      4.05 o 
   3  -9   6        0.18       -2.19      2.19 o 
   4  -9   6        3.29        5.35      3.40 o 
   5  -9   6        0.67        0.46      2.64 o 
  -4  -8   6        0.10        1.68      4.86 o 
  -3  -8   6        0.10        0.69      4.24 o 
  -2  -8   6        6.51        9.28      5.46 o 
  -1  -8   6        0.45        0.94      2.70 o 
   0  -8   6        7.52        5.79      3.18 o 
   1  -8   6        8.71        7.29      3.44 o 
   2  -8   6       15.31       11.06      3.81 o 
   3  -8   6       28.91       25.53      4.88 o 
   4  -8   6       21.31       20.92      4.87 o 
   5  -8   6        1.07        1.88      2.77 o 
   6  -8   6        3.64        5.88      3.38 o 
  -5  -7   6        0.03        0.12      3.30 o 
  -4  -7   6        9.27        9.41      5.42 o 
  -3  -7   6        4.30        1.43      3.55 o 
  -2  -7   6        0.03        2.18      3.99 o 
  -1  -7   6        1.78        1.81      2.49 o 
   0  -7   6       45.30       45.08      5.22 o 
   1  -7   6       10.20       13.97      3.92 o 
   2  -7   6       44.72       44.49      5.36 o 
   3  -7   6      123.84      106.89     10.41 o 
   4  -7   6      100.78       81.06      6.92 o 
   5  -7   6       28.88       29.09      4.82 o 
   6  -7   6        6.76        8.07      3.60 o 
   7  -7   6       11.21        9.18      3.80 o 
  -6  -6   6        0.01        0.92      3.04 o 
  -5  -6   6        0.56        0.55      2.45 o 
  -4  -6   6        2.20        2.55      2.37 o 
  -3  -6   6        0.87       -0.11      2.29 o 
  -2  -6   6        0.17        0.76      2.42 o 
  -1  -6   6        0.12       -1.18      2.16 o 
   0  -6   6       28.68       32.43      4.63 o 
   1  -6   6        0.00       -1.71      2.08 o 
   2  -6   6        6.84        7.57      3.15 o 
   3  -6   6       11.55       14.46      3.85 o 
   4  -6   6       40.04       29.04      7.42 o 
   5  -6   6       73.07       65.62      6.30 o 
   6  -6   6       12.28       14.21      4.02 o 
   7  -6   6        4.91        4.99      3.32 o 
   8  -6   6        1.90        2.44      3.23 o 
  -7  -5   6        0.00        0.96      2.66 o 
  -6  -5   6        0.24        2.87      2.78 o 
  -5  -5   6       17.20       21.15      4.11 o 
  -4  -5   6       28.13       29.43      3.36 o 
  -3  -5   6        1.30        1.44      1.70 o 
  -2  -5   6        1.08        1.29      1.57 o 
  -1  -5   6       11.38       12.35      3.32 o 
   0  -5   6        0.93        2.00      2.31 o 
   1  -5   6        0.21       -1.20      1.95 o 
   2  -5   6       23.66       28.17      4.10 o 
   3  -5   6       42.42       42.72      4.78 o 
   4  -5   6        3.53        3.29      2.71 o 
   5  -5   6        1.39        0.23      2.33 o 
   6  -5   6        7.13        4.42      2.84 o 
   7  -5   6        5.21        5.89      3.27 o 
   8  -5   6        1.71        0.08      2.44 o 
  -7  -4   6        0.11        0.88      2.53 o 
  -6  -4   6        7.94       12.47      3.89 o 
  -5  -4   6       28.18       30.08      3.48 o 
  -4  -4   6       10.39        9.26      2.54 o 
  -3  -4   6       18.51       17.67      2.88 o 
  -2  -4   6        0.05        0.02      1.48 o 
  -1  -4   6       25.42       25.36      4.21 o 
   0  -4   6        0.41       -0.21      1.68 o 
   1  -4   6      234.15      225.59      8.83 o 
   2  -4   6      158.60      143.74      7.43 o 
   3  -4   6        5.46        8.74      2.91 o 
   4  -4   6        0.15       -0.87      1.95 o 
   5  -4   6       40.38       43.16      4.87 o 
   6  -4   6       10.45       13.19      3.73 o 
   7  -4   6        3.39        3.40      3.02 o 
   8  -4   6       11.96       11.88      4.16 o 
   9  -4   6       10.15        9.04      5.24 o 
  -8  -3   6        0.21        1.25      3.04 o 
  -7  -3   6        0.13        0.25      2.65 o 
  -6  -3   6        0.30       -1.39      1.73 o 
  -5  -3   6       14.36       12.54      2.87 o 
  -4  -3   6        7.65        8.24      2.37 o 
  -3  -3   6        4.22        4.99      1.98 o 
  -2  -3   6       15.91       16.58      2.29 o 
  -1  -3   6        1.58        1.59      1.25 o 
   0  -3   6        0.06        0.81      1.56 o 
   1  -3   6        1.16        0.51      1.69 o 
   2  -3   6       93.64      101.59      5.99 o 
   3  -3   6      110.36      107.54      4.54 o 
   4  -3   6        3.26        2.60      1.60 o 
   5  -3   6       29.15       31.99      3.73 o 
   6  -3   6        4.69        3.37      2.23 o 
   7  -3   6        0.55        1.44      1.97 o 
   8  -3   6        0.40        1.48      2.28 o 
   9  -3   6        0.72        1.43      4.05 o 
  -8  -2   6        0.10       -2.06      3.43 o 
  -7  -2   6        0.24        0.55      1.92 o 
  -6  -2   6        8.59        6.67      2.28 o 
  -5  -2   6       23.39       25.66      3.18 o 
  -4  -2   6       11.80       12.27      2.53 o 
  -3  -2   6      618.12      635.14     14.91 o 
  -2  -2   6      111.23      108.08      4.32 o 
  -1  -2   6        4.16        4.29      1.43 o 
   0  -2   6      727.60      720.49      9.78 o 
   1  -2   6     1214.91     1313.52     31.97 o 
   2  -2   6        6.19        4.43      1.41 o 
   3  -2   6        0.68        0.45      1.60 o 
   4  -2   6       27.79       36.66      3.09 o 
   5  -2   6        0.89        0.79      1.68 o 
   6  -2   6        1.26       -0.32      1.72 o 
   7  -2   6        2.77        2.57      2.07 o 
   8  -2   6        2.38        4.16      2.75 o 
   9  -2   6        0.16        1.00      2.82 o 
  -9  -1   6        1.10        0.81      4.43 o 
  -8  -1   6        0.57        1.11      2.73 o 
  -7  -1   6       13.77       12.15      3.83 o 
  -6  -1   6        8.85        7.24      2.32 o 
  -5  -1   6        2.86        5.01      2.05 o 
  -4  -1   6       10.29       12.75      2.47 o 
  -3  -1   6       26.02       23.11      2.49 o 
  -2  -1   6        3.52        3.07      1.47 o 
  -1  -1   6      630.31      693.42     12.65 o 
   0  -1   6      345.14      392.51      9.90 o 
   1  -1   6      359.99      386.47      7.17 o 
   2  -1   6       19.58       16.58      2.09 o 
   3  -1   6       20.89       22.05      2.49 o 
   4  -1   6        1.82        1.85      1.56 o 
   5  -1   6        0.45       -0.97      1.61 o 
   6  -1   6        1.49        0.00      1.57 o 
   7  -1   6       27.61       32.65      4.54 o 
   8  -1   6        0.83        3.96      2.65 o 
   9  -1   6        0.01        2.53      2.79 o 
  -9   0   6        0.05        0.12      2.76 o 
  -8   0   6        0.01       -1.20      4.24 o 
  -7   0   6        1.75       -1.41      2.36 o 
  -6   0   6       18.78       23.62      4.39 o 
  -5   0   6        2.20        1.18      1.79 o 
  -4   0   6       33.04       31.42      2.86 o 
  -3   0   6       10.99       11.00      2.00 o 
  -2   0   6      125.30      129.34      4.50 o 
  -1   0   6      102.31      100.79      3.95 o 
   0   0   6        3.87        0.97      1.15 o 
   1   0   6      384.50      420.35     16.60 o 
   2   0   6        2.69        3.78      1.62 o 
   3   0   6       37.35       37.07      3.12 o 
   4   0   6        1.24        2.44      1.77 o 
   5   0   6        0.54        0.10      1.56 o 
   6   0   6        0.20       -0.24      2.29 o 
   7   0   6       10.86        7.99      3.47 o 
   8   0   6        4.45        5.77      3.30 o 
  -9   1   6        7.44       12.01      4.41 o 
  -8   1   6        1.05        3.65      3.22 o 
  -7   1   6        0.03        0.59      2.55 o 
  -6   1   6        4.33        4.93      3.05 o 
  -5   1   6       66.38       60.07      5.57 o 
  -4   1   6        4.21        4.98      1.69 o 
  -3   1   6        6.24        7.75      1.74 o 
  -2   1   6       47.93       42.56      2.75 o 
  -1   1   6      113.06      122.08      4.37 o 
   0   1   6      302.32      314.50     11.41 o 
   1   1   6       55.57       47.22      3.09 o 
   2   1   6      139.85      138.32      4.99 o 
   3   1   6      406.84      426.43     20.12 o 
   4   1   6        4.17        4.11      1.93 o 
   5   1   6       32.30       25.85      4.21 o 
   6   1   6       55.92       59.43      5.82 o 
   7   1   6        0.68        2.99      2.82 o 
   8   1   6        0.19        1.04      2.70 o 
  -9   2   6        0.18        1.33      2.87 o 
  -8   2   6        3.36        0.38      2.83 o 
  -7   2   6       13.94       14.56      4.33 o 
  -6   2   6       69.69       74.10      7.11 o 
  -5   2   6      135.35      125.46      7.67 o 
  -4   2   6        0.03       -0.23      2.01 o 
  -3   2   6        5.44        6.42      1.51 o 
  -2   2   6       82.89       93.28      3.81 o 
  -1   2   6      132.49      128.04      7.93 o 
   0   2   6       13.42       12.06      2.17 o 
   1   2   6       45.37       42.40      3.09 o 
   2   2   6       56.77       58.67      3.58 o 
   3   2   6        4.32        5.74      1.95 o 
   4   2   6        1.52       -0.12      2.19 o 
   5   2   6       61.05       55.41      7.26 o 
   6   2   6       12.83       11.63      3.96 o 
   7   2   6        6.91        5.58      3.33 o 
   8   2   6        0.34        1.80      2.82 o 
  -9   3   6        4.18        0.07      3.46 o 
  -8   3   6        4.73        3.35      3.33 o 
  -7   3   6       11.76        8.98      5.24 o 
  -6   3   6        0.30       -0.63      2.43 o 
  -5   3   6       51.04       52.19      5.57 o 
  -4   3   6        0.02        0.27      2.33 o 
  -3   3   6        9.87       15.40      3.34 o 
  -2   3   6       12.56       14.19      2.14 o 
  -1   3   6        5.20        7.95      1.98 o 
   0   3   6       10.10       11.01      2.23 o 
   1   3   6       11.35       12.39      2.30 o 
   2   3   6       20.21       16.34      2.62 o 
   3   3   6        5.98        4.01      2.60 o 
   4   3   6       38.47       42.09      4.91 o 
   5   3   6        0.13       -0.42      2.28 o 
   6   3   6        0.83        1.63      2.63 o 
   7   3   6        1.51        0.93      2.64 o 
  -9   4   6        0.00       -1.22      3.64 o 
  -8   4   6        2.53        4.45      3.44 o 
  -7   4   6       46.96       46.05      6.17 o 
  -6   4   6      115.64       98.55      9.79 o 
  -5   4   6        0.14        1.01      2.90 o 
  -4   4   6       87.46       84.33      6.55 o 
  -3   4   6       22.42       21.87      4.25 o 
  -2   4   6       26.57       31.91      2.94 o 
  -1   4   6        0.04        0.02      1.52 o 
   0   4   6        9.27        9.31      2.32 o 
   1   4   6       14.53       11.05      2.34 o 
   2   4   6        5.50        6.33      2.99 o 
   3   4   6        6.65        3.46      2.59 o 
   4   4   6       15.05       10.06      3.38 o 
   5   4   6        0.04       -1.28      2.16 o 
   6   4   6        3.40        5.95      3.15 o 
   7   4   6        0.86        0.34      2.64 o 
  -8   5   6        0.45        1.46      3.15 o 
  -7   5   6        0.41        0.34      3.02 o 
  -6   5   6        2.08        2.78      3.22 o 
  -5   5   6       25.52       20.28      4.83 o 
  -4   5   6        7.61        8.24      3.53 o 
  -3   5   6       67.86       70.48     12.16 o 
  -2   5   6       61.72       60.69      3.94 o 
  -1   5   6       53.14       52.24      4.72 o 
   0   5   6       89.40       82.39     10.06 o 
   1   5   6       39.74       42.99      4.74 o 
   2   5   6        1.06       -0.14      2.09 o 
   3   5   6        7.95        9.10      3.18 o 
   4   5   6        9.22        5.49      3.12 o 
   5   5   6        2.90        2.28      2.64 o 
   6   5   6        2.13        2.87      3.09 o 
  -8   6   6        0.00        1.26      3.36 o 
  -7   6   6        0.23        1.31      2.90 o 
  -6   6   6        1.85        1.97      3.31 o 
  -5   6   6        2.07        1.07      3.02 o 
  -4   6   6        0.96        2.05      2.99 o 
  -3   6   6       31.72       36.10      5.11 o 
  -2   6   6       29.41       27.98      4.76 o 
  -1   6   6        0.02        0.06      1.75 o 
   0   6   6       16.35       20.64      3.36 o 
   1   6   6       15.62       17.52      4.28 o 
   2   6   6        1.41        1.82      2.53 o 
   3   6   6        0.03       -1.82      2.21 o 
   4   6   6        0.32       -0.28      2.09 o 
   5   6   6        0.14        0.12      2.45 o 
  -7   7   6        1.34        0.58      3.56 o 
  -6   7   6        0.08       -0.14      2.71 o 
  -5   7   6        6.69        4.18      3.57 o 
  -4   7   6        0.07       -0.64      2.82 o 
  -3   7   6       17.33       16.44      4.64 o 
  -2   7   6        5.48        3.33      3.06 o 
  -1   7   6      105.78      101.80     13.75 o 
   0   7   6       26.49       25.42      4.57 o 
   1   7   6        2.04        0.33      2.57 o 
   2   7   6        0.78        1.10      2.69 o 
   3   7   6        0.51        0.12      2.69 o 
   4   7   6        0.94       -1.78      2.52 o 
  -6   8   6        0.67        2.20      3.56 o 
  -5   8   6        0.54        1.48      3.09 o 
  -4   8   6        0.21        0.18      2.98 o 
  -3   8   6        0.46        0.88      3.22 o 
  -2   8   6        2.40        0.82      3.13 o 
  -1   8   6        5.78        7.86      6.05 o 
   0   8   6        0.39        0.03      2.46 o 
   1   8   6        1.97        2.36      2.87 o 
   2   8   6        1.51        0.25      2.65 o 
  -4   9   6        3.09        3.47      3.69 o 
  -3   9   6        0.01        0.72      3.43 o 
  -2   9   6        0.26        2.99      4.68 o 
  -1   9   6        0.54       -0.37      3.93 o 
   0   9   6        2.18       -0.69      4.61 o 
  -2  -9   7        0.85       -1.81      2.99 o 
  -1  -9   7        0.41        1.74      2.99 o 
   0  -9   7        7.81        9.13      3.90 o 
   1  -9   7        2.12        1.31      4.24 o 
   2  -9   7       22.28       22.18      5.22 o 
   3  -9   7        9.70        9.19      3.94 o 
   4  -9   7        0.83        0.91      2.62 o 
   5  -9   7        0.03       -1.43      3.05 o 
  -3  -8   7        0.37        2.49      4.30 o 
  -2  -8   7        0.57       -0.83      2.74 o 
  -1  -8   7        2.64        5.07      3.28 o 
   0  -8   7        2.12        2.58      2.95 o 
   1  -8   7        1.30        1.53      2.77 o 
   2  -8   7       12.31       13.44      4.23 o 
   3  -8   7        4.39        4.19      3.30 o 
   4  -8   7        0.46       -1.26      2.41 o 
   5  -8   7        2.18        0.36      2.50 o 
   6  -8   7        1.11        1.44      2.95 o 
  -5  -7   7        9.68       11.85      6.73 o 
  -4  -7   7        7.69        6.73      5.24 o 
  -3  -7   7        5.00        6.59      3.47 o 
  -2  -7   7        5.44        6.12      3.45 o 
  -1  -7   7        4.33        5.47      3.35 o 
   0  -7   7        0.60        0.03      2.47 o 
   1  -7   7        4.81        4.07      2.88 o 
   2  -7   7       21.97       26.99      4.76 o 
   3  -7   7        2.39        3.29      2.78 o 
   4  -7   7        0.09       -0.58      2.27 o 
   5  -7   7        1.46        2.56      3.01 o 
   6  -7   7        4.60        6.19      3.39 o 
   7  -7   7       22.83       25.80      5.48 o 
  -6  -6   7        1.01        3.99      4.49 o 
  -5  -6   7       14.62       16.21      6.73 o 
  -4  -6   7       59.54       61.55      6.13 o 
  -3  -6   7       72.00       75.64      6.56 o 
  -2  -6   7        0.60        0.93      2.58 o 
  -1  -6   7       19.92       18.77      4.35 o 
   0  -6   7      102.25       96.17      7.01 o 
   1  -6   7       19.20       21.69      4.50 o 
   2  -6   7        6.47        5.22      2.93 o 
   3  -6   7       22.35       18.61      4.27 o 
   4  -6   7        5.79       10.07      3.43 o 
   5  -6   7       21.55       23.33      5.13 o 
   6  -6   7        0.96        2.38      3.09 o 
   7  -6   7        9.51       10.81      4.04 o 
  -6  -5   7       13.29       18.02      6.48 o 
  -5  -5   7        2.40        2.87      2.28 o 
  -4  -5   7        7.36        4.43      4.24 o 
  -3  -5   7       23.31       25.98      3.30 o 
  -2  -5   7        0.39       -0.29      2.58 o 
  -1  -5   7       81.29       82.76      6.45 o 
   0  -5   7       16.57       18.89      4.12 o 
   1  -5   7        0.67        1.00      2.33 o 
   2  -5   7       11.57       14.96      3.74 o 
   3  -5   7        4.25        7.93      3.24 o 
   4  -5   7        0.46        1.44      2.33 o 
   5  -5   7        0.04        0.03      2.21 o 
   6  -5   7        4.53        4.53      3.00 o 
   7  -5   7        6.43        8.16      3.60 o 
   8  -5   7        2.94        5.62      3.45 o 
  -7  -4   7        0.57        1.85      3.17 o 
  -6  -4   7        1.49        4.50      2.91 o 
  -5  -4   7       12.04       11.60      5.30 o 
  -4  -4   7       59.23       62.97      6.51 o 
  -3  -4   7        4.88        5.58      2.29 o 
  -2  -4   7       17.60       21.64      2.75 o 
  -1  -4   7       73.36       64.23      5.46 o 
   0  -4   7        7.92        7.57      2.80 o 
   1  -4   7       78.94       74.58      5.82 o 
   2  -4   7       13.65       14.63      3.59 o 
   3  -4   7        0.17        0.38      2.22 o 
   4  -4   7       27.98       27.97      4.42 o 
   5  -4   7        4.27        5.73      2.95 o 
   6  -4   7        1.34        1.91      2.48 o 
   7  -4   7        2.21        3.03      2.78 o 
   8  -4   7        1.83        3.13      3.19 o 
  -8  -3   7        0.17       -3.49      3.49 o 
  -7  -3   7        0.35        1.53      2.78 o 
  -6  -3   7        1.19        0.93      2.04 o 
  -5  -3   7        0.35        0.87      1.82 o 
  -4  -3   7       31.77       35.58      3.54 o 
  -3  -3   7       18.39       26.65      3.01 o 
  -2  -3   7       15.88       12.56      2.45 o 
  -1  -3   7       23.81       24.83      2.49 o 
   0  -3   7       91.07       88.52      3.66 o 
   1  -3   7     1025.35     1045.42     45.29 o 
   2  -3   7      366.98      359.85     22.16 o 
   3  -3   7        1.19       -0.43      1.92 o 
   4  -3   7        9.65        7.88      3.00 o 
   5  -3   7       61.09       61.71      5.64 o 
   6  -3   7       32.15       28.48      4.67 o 
   7  -3   7        0.14       -1.30      2.64 o 
   8  -3   7        2.12        3.88      3.39 o 
  -8  -2   7        5.61        2.99      4.36 o 
  -7  -2   7        0.06        0.44      2.02 o 
  -6  -2   7        6.47        3.74      2.42 o 
  -5  -2   7        3.45        2.23      2.04 o 
  -4  -2   7        5.36        7.33      2.33 o 
  -3  -2   7       20.70       21.89      3.10 o 
  -2  -2   7       62.01       55.80      3.52 o 
  -1  -2   7       27.40       27.11      2.48 o 
   0  -2   7      272.97      280.42      8.35 o 
   1  -2   7        0.40        0.05      1.17 o 
   2  -2   7      149.72      154.36      4.96 o 
   3  -2   7       21.08       22.30      2.54 o 
   4  -2   7       20.87       24.23      2.97 o 
   5  -2   7        7.07        8.35      2.43 o 
   6  -2   7        0.16        1.01      1.78 o 
   7  -2   7        0.37        1.11      2.13 o 
   8  -2   7        0.93       -0.83      2.42 o 
  -8  -1   7       10.54       11.73      4.16 o 
  -7  -1   7        8.43        7.47      3.81 o 
  -6  -1   7       19.81       22.41      3.29 o 
  -5  -1   7       32.39       32.98      3.45 o 
  -4  -1   7       42.01       45.58      3.61 o 
  -3  -1   7      220.10      225.07      6.74 o 
  -2  -1   7       40.53       38.63      3.65 o 
  -1  -1   7      292.46      289.10     11.17 o 
   0  -1   7       21.56       23.94      2.36 o 
   1  -1   7      324.67      345.46      7.39 o 
   2  -1   7      117.28      115.35      4.62 o 
   3  -1   7        0.30        0.56      1.56 o 
   4  -1   7       17.41       22.19      2.95 o 
   5  -1   7        3.18        2.44      2.05 o 
   6  -1   7        7.48        8.99      2.58 o 
   7  -1   7        5.88        8.83      3.30 o 
   8  -1   7        0.14        1.49      2.65 o 
  -8   0   7        3.47        3.90      3.29 o 
  -7   0   7       30.75       30.28      5.09 o 
  -6   0   7       24.66       26.56      5.61 o 
  -5   0   7        1.73        1.07      1.75 o 
  -4   0   7        3.10        4.51      1.99 o 
  -3   0   7       78.23       76.53      4.01 o 
  -2   0   7       16.99       19.07      2.36 o 
  -1   0   7      254.64      253.41      8.02 o 
   0   0   7        7.55        9.87      1.98 o 
   1   0   7      396.63      401.43     13.68 o 
   2   0   7      101.38       99.99      4.62 o 
   3   0   7        0.31       -0.25      1.52 o 
   4   0   7        5.79        5.75      2.07 o 
   5   0   7        0.22        0.95      1.73 o 
   6   0   7       56.47       53.44      5.58 o 
   7   0   7       23.13       27.42      4.84 o 
   8   0   7        3.05        5.39      3.20 o 
  -9   1   7        7.39        7.10      4.18 o 
  -8   1   7        0.12        1.51      2.93 o 
  -7   1   7       15.54       17.17      4.71 o 
  -6   1   7        4.60        6.29      3.36 o 
  -5   1   7        0.55       -0.12      2.78 o 
  -4   1   7       19.21       20.12      2.62 o 
  -3   1   7      160.07      146.03      5.16 o 
  -2   1   7       54.63       59.95      5.06 o 
  -1   1   7        8.29        8.05      1.93 o 
   0   1   7      124.06      127.32      4.92 o 
   1   1   7        0.08       -0.72      1.25 o 
   2   1   7       16.18       18.93      2.66 o 
   3   1   7      142.80      154.89      7.47 o 
   4   1   7       29.29       32.46      3.36 o 
   5   1   7       15.30       20.32      4.01 o 
   6   1   7        0.73        2.90      2.82 o 
   7   1   7        1.76        1.68      2.96 o 
   8   1   7        2.57        5.15      3.31 o 
  -9   2   7        1.50        4.04      3.41 o 
  -8   2   7       15.38       15.56      4.71 o 
  -7   2   7       20.46       26.21      5.45 o 
  -6   2   7       88.19       90.79     14.65 o 
  -5   2   7      189.38      150.51     12.66 o 
  -4   2   7       23.92       23.81      4.69 o 
  -3   2   7       76.39       82.22      3.84 o 
  -2   2   7      238.21      231.40      6.38 o 
  -1   2   7      233.52      215.73      6.35 o 
   0   2   7      117.12      110.26      5.71 o 
   1   2   7        0.23        0.85      1.64 o 
   2   2   7      210.05      203.42      9.39 o 
   3   2   7        4.21        4.38      2.04 o 
   4   2   7       28.96       29.21      4.36 o 
   5   2   7        0.31        0.69      2.29 o 
   6   2   7        2.12        2.18      2.91 o 
   7   2   7        6.61        7.67      3.57 o 
  -8   3   7        0.06       -0.19      2.86 o 
  -7   3   7        6.74        9.65      3.99 o 
  -6   3   7        3.58        7.56      3.53 o 
  -5   3   7        1.92        2.59      2.82 o 
  -4   3   7       21.28       21.69      4.75 o 
  -3   3   7       71.86       62.41      5.57 o 
  -2   3   7       98.82       91.57      4.98 o 
  -1   3   7      109.95      108.14      4.84 o 
   0   3   7       18.00       14.18      2.65 o 
   1   3   7       10.38       11.91      2.57 o 
   2   3   7        2.16        2.11      1.85 o 
   3   3   7        5.40        4.33      2.77 o 
   4   3   7       21.71       19.39      4.28 o 
   5   3   7        0.75        0.65      2.45 o 
   6   3   7        6.12        9.18      3.65 o 
   7   3   7        0.64        2.01      2.80 o 
  -8   4   7        3.40        0.57      4.17 o 
  -7   4   7        2.15        2.95      3.10 o 
  -6   4   7        0.61        0.10      2.63 o 
  -5   4   7       45.69       46.82      5.64 o 
  -4   4   7      177.84      156.72      9.30 o 
  -3   4   7       62.21       49.31      7.54 o 
  -2   4   7       34.04       33.47      3.14 o 
  -1   4   7       27.82       27.25      3.14 o 
   0   4   7        0.00        0.81      1.96 o 
   1   4   7        0.00        0.85      1.75 o 
   2   4   7        0.92       -1.89      1.95 o 
   3   4   7       15.11       17.60      4.03 o 
   4   4   7        2.58        2.05      2.66 o 
   5   4   7        0.56        1.06      2.47 o 
   6   4   7        0.30       -1.01      2.22 o 
  -8   5   7        0.12        0.58      3.21 o 
  -7   5   7        0.71        1.54      2.96 o 
  -6   5   7        3.34        4.30      3.40 o 
  -5   5   7       26.26       23.58      5.20 o 
  -4   5   7       44.86       45.98      5.65 o 
  -3   5   7       42.18       40.59      5.47 o 
  -2   5   7      156.63      177.81     12.66 o 
  -1   5   7        7.20        7.94      2.47 o 
   0   5   7      190.55      182.13     18.26 o 
   1   5   7       10.44       13.08      2.78 o 
   2   5   7        1.67        0.59      2.28 o 
   3   5   7       29.03       22.15      4.70 o 
   4   5   7        1.03        2.78      2.79 o 
   5   5   7        2.16        1.55      2.99 o 
  -7   6   7        0.06       -0.75      3.21 o 
  -6   6   7        1.42        1.71      3.19 o 
  -5   6   7        9.40        8.54      3.89 o 
  -4   6   7       49.08       42.79      5.76 o 
  -3   6   7       36.36       31.07      5.00 o 
  -2   6   7        1.47        0.07      3.09 o 
  -1   6   7        6.86       11.24      3.81 o 
   0   6   7        0.02       -0.09      2.10 o 
   1   6   7        2.08        0.52      2.43 o 
   2   6   7       12.64       12.81      3.78 o 
   3   6   7        5.15        4.60      2.95 o 
   4   6   7        3.65        3.46      2.95 o 
  -6   7   7        2.72        3.32      3.56 o 
  -5   7   7        0.02       -1.54      2.54 o 
  -4   7   7        0.39        3.78      3.19 o 
  -3   7   7        4.19        6.00      3.68 o 
  -2   7   7        9.09        5.61      5.61 o 
  -1   7   7        3.15        0.43      2.97 o 
   0   7   7        0.44       -0.13      2.43 o 
   1   7   7       24.91       27.68      8.17 o 
   2   7   7       14.21       15.51      4.47 o 
   3   7   7        1.22        1.44      2.80 o 
  -5   8   7        1.16        6.60      3.71 o 
  -4   8   7        2.01        3.70      3.52 o 
  -3   8   7        0.19        0.40      3.22 o 
  -2   8   7        0.12        1.24      3.35 o 
  -1   8   7        2.12        4.36      5.05 o 
   0   8   7        6.88       10.79      5.99 o 
   1   8   7        5.12        5.83      3.27 o 
  -1  -9   8        2.85        2.24      4.80 o 
   0  -9   8        1.66        1.64      3.23 o 
   1  -9   8        0.09        0.28      2.67 o 
   2  -9   8        0.87        0.65      2.86 o 
   3  -9   8        0.08       -1.00      2.44 o 
  -3  -8   8        0.66        3.68      4.68 o 
  -2  -8   8        0.80        0.97      3.00 o 
  -1  -8   8        4.13        5.36      3.30 o 
   0  -8   8        0.87        1.96      2.97 o 
   1  -8   8       21.20       23.01      5.30 o 
   2  -8   8        3.92        4.12      3.22 o 
   3  -8   8        6.98        8.49      3.77 o 
   4  -8   8       25.64       31.27      5.55 o 
   5  -8   8        2.07        2.17      2.80 o 
  -4  -7   8        3.82        4.24      4.61 o 
  -3  -7   8        0.15        2.74      2.97 o 
  -2  -7   8        4.43        1.80      3.02 o 
  -1  -7   8       26.18       31.08      5.00 o 
   0  -7   8        0.39       -0.09      2.71 o 
   1  -7   8        0.13        1.35      2.64 o 
   2  -7   8        0.30       -0.98      2.35 o 
   3  -7   8        7.32        7.85      3.51 o 
   4  -7   8        1.71        3.02      2.83 o 
   5  -7   8        9.78       12.10      4.24 o 
   6  -7   8        3.91        4.59      3.01 o 
  -5  -6   8        0.00       -1.50      3.74 o 
  -4  -6   8        4.07        3.76      3.44 o 
  -3  -6   8        2.41        2.17      2.79 o 
  -2  -6   8        3.54        4.46      3.00 o 
  -1  -6   8       56.24       51.24      5.77 o 
   0  -6   8        9.70        6.60      3.41 o 
   1  -6   8       52.95       54.18      5.77 o 
   2  -6   8       35.02       29.31      4.61 o 
   3  -6   8        0.17        1.35      2.37 o 
   4  -6   8        8.77       10.78      3.89 o 
   5  -6   8        5.76        8.17      3.84 o 
   6  -6   8        0.13        0.57      2.82 o 
   7  -6   8        0.48        0.25      2.76 o 
  -6  -5   8        1.41        3.37      4.61 o 
  -5  -5   8        4.35        5.63      3.17 o 
  -4  -5   8        1.68        2.09      2.86 o 
  -3  -5   8       26.92       31.23      5.08 o 
  -2  -5   8       61.85       54.72      5.71 o 
  -1  -5   8        0.04        1.90      2.66 o 
   0  -5   8       19.76       16.18      5.80 o 
   1  -5   8       48.41       46.27      5.31 o 
   2  -5   8        0.02       -0.19      2.22 o 
   3  -5   8       14.76       13.03      3.83 o 
   4  -5   8       22.65       26.25      4.69 o 
   5  -5   8        0.40        0.66      2.58 o 
   6  -5   8        8.97       12.85      4.07 o 
   7  -5   8        4.54        8.13      3.64 o 
  -7  -4   8        0.42        1.61      3.01 o 
  -6  -4   8        0.39        0.83      2.23 o 
  -5  -4   8        1.37        2.67      2.22 o 
  -4  -4   8       25.79       24.99      3.41 o 
  -3  -4   8       20.90       17.54      3.09 o 
  -2  -4   8      122.22      126.28      7.71 o 
  -1  -4   8      138.48      123.35     11.78 o 
   0  -4   8       96.82       90.32      6.55 o 
   1  -4   8       45.74       44.49      5.10 o 
   2  -4   8       65.57       68.63      6.17 o 
   3  -4   8        7.58        5.33      2.82 o 
   4  -4   8       20.01       13.67      3.85 o 
   5  -4   8        0.91        0.53      2.21 o 
   6  -4   8        1.22        0.43      3.74 o 
   7  -4   8        0.00        2.21      2.63 o 
   8  -4   8        0.01        2.14      2.76 o 
  -7  -3   8        0.42        1.57      2.18 o 
  -6  -3   8        6.28        7.05      2.67 o 
  -5  -3   8        0.25       -0.75      1.75 o 
  -4  -3   8        2.09        1.72      1.98 o 
  -3  -3   8       11.15       17.39      3.12 o 
  -2  -3   8      120.45      109.70      5.01 o 
  -1  -3   8       41.05       33.14      2.88 o 
   0  -3   8       87.82       93.64      6.42 o 
   1  -3   8       24.27       28.01      4.16 o 
   2  -3   8       86.67       82.88      6.27 o 
   3  -3   8        1.62        4.26      2.77 o 
   4  -3   8       10.27       10.87      3.36 o 
   5  -3   8       11.76       11.94      3.66 o 
   6  -3   8        7.40        8.87      3.46 o 
   7  -3   8        4.36        9.16      5.61 o 
   8  -3   8        0.04        0.16      2.99 o 
  -8  -2   8        0.03       -0.81      4.24 o 
  -7  -2   8        0.04       -0.75      2.72 o 
  -6  -2   8        0.93        0.23      1.84 o 
  -5  -2   8        0.00        0.28      1.73 o 
  -4  -2   8       35.99       34.91      3.56 o 
  -3  -2   8       33.20       32.74      3.33 o 
  -2  -2   8        8.19        9.32      2.33 o 
  -1  -2   8        2.37        0.73      1.57 o 
   0  -2   8      166.82      160.55      5.28 o 
   1  -2   8       75.75       68.18      3.62 o 
   2  -2   8       46.10       42.09      3.21 o 
   3  -2   8      128.36      127.14      6.56 o 
   4  -2   8       27.40       30.35      3.30 o 
   5  -2   8        8.42        9.61      2.67 o 
   6  -2   8        5.14        4.37      3.35 o 
   7  -2   8        0.29        1.28      3.12 o 
   8  -2   8        0.00        0.00      5.05 o 
  -8  -1   8        0.86       -0.36      2.82 o 
  -7  -1   8        0.82        1.80      2.96 o 
  -6  -1   8        2.29        2.12      2.69 o 
  -5  -1   8        9.52        9.46      2.58 o 
  -4  -1   8       17.94       18.62      3.03 o 
  -3  -1   8       35.34       32.01      3.28 o 
  -2  -1   8       41.51       43.30      3.38 o 
  -1  -1   8       20.87       22.10      2.66 o 
   0  -1   8        1.00       -1.34      1.34 o 
   1  -1   8       29.73       29.86      2.94 o 
   2  -1   8        0.25        0.78      2.08 o 
   3  -1   8       59.36       66.67      4.17 o 
   4  -1   8       90.09       85.52      4.87 o 
   5  -1   8       35.56       42.00      3.89 o 
   6  -1   8       24.39       26.44      3.66 o 
   7  -1   8       11.68       10.63      3.97 o 
   8  -1   8        1.83        3.30      3.20 o 
  -8   0   8        9.01       11.83      4.24 o 
  -7   0   8        3.83        1.02      3.02 o 
  -6   0   8        0.02        2.59      2.88 o 
  -5   0   8        0.80       -0.79      2.51 o 
  -4   0   8        1.56        0.75      1.78 o 
  -3   0   8        0.10        0.46      1.36 o 
  -2   0   8       27.68       26.68      2.84 o 
  -1   0   8      177.45      184.69      6.09 o 
   0   0   8       80.76       81.57      4.24 o 
   1   0   8       72.13       64.50      4.02 o 
   2   0   8        4.07        4.25      2.08 o 
   3   0   8      134.05      130.80      8.02 o 
   4   0   8        0.62        0.66      1.77 o 
   5   0   8       12.48       17.24      3.14 o 
   6   0   8        0.27        1.04      2.38 o 
   7   0   8        2.73        2.91      2.61 o 
   8   0   8        5.84        6.36      3.38 o 
  -8   1   8        7.21       12.43      4.27 o 
  -7   1   8       23.02       26.77      5.55 o 
  -6   1   8      100.31      102.66      7.78 o 
  -5   1   8      160.78      174.65     13.53 o 
  -4   1   8       35.60       37.46      4.88 o 
  -3   1   8        2.37        2.29      1.68 o 
  -2   1   8       19.41       21.09      2.82 o 
  -1   1   8       53.07       57.06      3.75 o 
   0   1   8       13.05       13.19      2.62 o 
   1   1   8       91.60       96.16      5.81 o 
   2   1   8       85.84       77.49      7.60 o 
   3   1   8        6.01        4.56      2.06 o 
   4   1   8        0.21        1.81      1.96 o 
   5   1   8       36.64       37.28      5.80 o 
   6   1   8       19.00       15.82      4.40 o 
   7   1   8        2.13        3.29      2.92 o 
  -8   2   8        3.31        2.42      3.37 o 
  -7   2   8       12.81       16.21      4.89 o 
  -6   2   8       27.50       28.11      5.13 o 
  -5   2   8      326.52      331.24     12.88 o 
  -4   2   8      164.30      153.10      8.73 o 
  -3   2   8        0.40        0.56      2.48 o 
  -2   2   8       11.39       12.75      2.34 o 
  -1   2   8       52.22       42.58      3.51 o 
   0   2   8        1.68        2.72      1.82 o 
   1   2   8        7.16        8.48      2.36 o 
   2   2   8       11.10        8.24      2.44 o 
   3   2   8       14.04       16.48      2.86 o 
   4   2   8        0.04        0.48      2.25 o 
   5   2   8        0.05       -0.03      2.38 o 
   6   2   8        0.41        1.40      2.34 o 
   7   2   8        3.26        4.83      3.22 o 
  -8   3   8        0.95        2.73      3.14 o 
  -7   3   8        4.23        1.57      3.06 o 
  -6   3   8       97.44       88.21      8.51 o 
  -5   3   8       36.48       39.58      6.33 o 
  -4   3   8       85.79       92.21      9.98 o 
  -3   3   8      307.95      292.34     19.61 o 
  -2   3   8       86.28       91.80      4.66 o 
  -1   3   8        0.07        0.18      1.78 o 
   0   3   8        0.05        0.22      1.65 o 
   1   3   8       18.32       16.18      3.00 o 
   2   3   8        4.30        4.96      2.25 o 
   3   3   8        1.85        1.28      2.49 o 
   4   3   8        0.04       -1.03      2.17 o 
   5   3   8        2.62        3.13      2.81 o 
   6   3   8        0.42       -0.81      2.12 o 
  -8   4   8        0.02        2.13      3.11 o 
  -7   4   8        0.57       -0.79      2.84 o 
  -6   4   8        1.20       -0.28      2.79 o 
  -5   4   8       11.87       16.57      4.67 o 
  -4   4   8       26.90       32.52      5.02 o 
  -3   4   8        5.00        6.22      3.29 o 
  -2   4   8      153.39      152.06     15.99 o 
  -1   4   8      317.68      288.14     30.15 o 
   0   4   8      294.81      306.36     19.51 o 
   1   4   8       86.53       95.42      8.09 o 
   2   4   8        0.49        1.24      2.66 o 
   3   4   8        6.05        7.96      3.37 o 
   4   4   8        2.33        4.81      3.19 o 
   5   4   8        0.11        2.64      2.62 o 
   6   4   8        0.18        2.18      2.67 o 
  -7   5   8        3.01        4.06      3.92 o 
  -6   5   8        0.15        0.48      3.18 o 
  -5   5   8        1.12        4.02      3.28 o 
  -4   5   8        1.79        1.01      2.93 o 
  -3   5   8       15.37       21.59      4.75 o 
  -2   5   8       58.32       59.06      6.04 o 
  -1   5   8        2.00        2.12      2.11 o 
   0   5   8      193.22      196.72     10.56 o 
   1   5   8      204.96      204.30     10.06 o 
   2   5   8       19.40       18.29      4.34 o 
   3   5   8        7.08        5.94      3.20 o 
   4   5   8        1.44        0.19      2.49 o 
   5   5   8        1.38        0.52      2.66 o 
  -7   6   8        1.93        1.70      3.23 o 
  -6   6   8        0.64        2.30      3.55 o 
  -5   6   8        7.32        7.42      4.36 o 
  -4   6   8       16.44       17.25      5.00 o 
  -3   6   8        0.45        1.89      3.17 o 
  -2   6   8        0.24        1.34      3.15 o 
  -1   6   8      112.33      128.30     16.80 o 
   0   6   8       76.81       71.41      6.37 o 
   1   6   8        1.83        2.63      2.81 o 
   2   6   8       18.14       16.71      4.60 o 
   3   6   8       15.58       19.19      4.74 o 
   4   6   8        0.18        0.13      2.57 o 
  -6   7   8        5.71        2.42      3.50 o 
  -5   7   8        0.02        2.32      3.37 o 
  -4   7   8        0.39       -0.13      3.53 o 
  -3   7   8        0.23        1.96      3.35 o 
  -2   7   8        1.05        2.09      3.53 o 
  -1   7   8        1.03        1.43      3.54 o 
   0   7   8        2.37       -0.50      3.80 o 
   1   7   8       12.16       12.64      4.19 o 
   2   7   8        0.51       -0.59      2.96 o 
  -4   8   8       10.18        9.84      4.54 o 
  -3   8   8        0.29        2.05      3.63 o 
  -2   8   8        1.33       -0.01      3.44 o 
  -1   8   8        0.33        4.36      5.11 o 
   0   8   8        0.52        1.93      4.49 o 
  -2  -8   9        0.14        3.29      3.30 o 
  -1  -8   9        0.06       -2.06      2.78 o 
   0  -8   9        1.48        1.32      3.02 o 
   1  -8   9       24.59       29.42      5.88 o 
   2  -8   9        5.82        3.42      3.22 o 
   3  -8   9        1.17        3.91      3.24 o 
   4  -8   9        3.41        0.25      2.87 o 
  -3  -7   9       27.92       33.20      5.63 o 
  -2  -7   9       13.97       15.15      4.47 o 
  -1  -7   9        6.65        5.70      3.61 o 
   0  -7   9       11.41       11.91      4.28 o 
   1  -7   9        0.71        2.31      2.86 o 
   2  -7   9        5.54        3.16      2.94 o 
   3  -7   9       51.33       50.33      6.24 o 
   4  -7   9       21.43       24.76      4.97 o 
   5  -7   9        0.81        0.64      2.78 o 
   6  -7   9        2.37        3.18      3.74 o 
  -5  -6   9        1.38        0.62      4.11 o 
  -4  -6   9        6.52       10.48      4.28 o 
  -3  -6   9       41.92       46.25      5.92 o 
  -2  -6   9       27.66       24.82      5.23 o 
  -1  -6   9       44.21       40.61      5.66 o 
   0  -6   9       54.15       52.40      7.48 o 
   1  -6   9        6.61        9.71      3.65 o 
   2  -6   9        0.93        1.21      2.62 o 
   3  -6   9        6.70        5.12      3.28 o 
   4  -6   9       19.78       21.00      4.93 o 
   5  -6   9       19.99       23.43      5.17 o 
   6  -6   9        2.00        3.48      3.08 o 
  -5  -5   9        0.21        2.12      2.77 o 
  -4  -5   9        5.99       10.23      3.86 o 
  -3  -5   9        6.63       10.25      3.92 o 
  -2  -5   9        2.44        5.06      3.01 o 
  -1  -5   9       54.00       56.55      5.97 o 
   0  -5   9       97.87       82.98      7.01 o 
   1  -5   9       73.03       65.57      6.30 o 
   2  -5   9       10.12        9.25      4.02 o 
   3  -5   9        0.22        0.91      2.64 o 
   4  -5   9        6.74        9.63      3.62 o 
   5  -5   9        0.82       -0.91      2.24 o 
   6  -5   9       18.78       21.96      5.16 o 
   7  -5   9        6.88        9.14      4.07 o 
  -6  -4   9        0.78        0.27      2.36 o 
  -5  -4   9        0.00        2.66      2.93 o 
  -4  -4   9        1.40        3.63      3.21 o 
  -3  -4   9        9.07        6.44      3.22 o 
  -2  -4   9        8.35       10.44      3.57 o 
  -1  -4   9        4.95        8.03      3.23 o 
   0  -4   9        6.13        4.39      2.96 o 
   1  -4   9      386.20      374.17     13.27 o 
   2  -4   9      378.08      382.76     13.67 o 
   3  -4   9       92.12       89.13      7.16 o 
   4  -4   9       22.18       18.67      4.50 o 
   5  -4   9       11.28       11.74      4.04 o 
   6  -4   9        8.96       13.40      4.64 o 
   7  -4   9        0.12        2.53      2.81 o 
  -7  -3   9        0.47        3.09      3.13 o 
  -6  -3   9        0.69        1.77      2.30 o 
  -5  -3   9        3.76        5.13      2.38 o 
  -4  -3   9        2.34        1.00      1.91 o 
  -3  -3   9       15.29       16.82      2.91 o 
  -2  -3   9       68.61       56.52      7.36 o 
  -1  -3   9        4.27        7.36      3.12 o 
   0  -3   9      154.47      147.26      8.45 o 
   1  -3   9       16.15       17.22      3.99 o 
   2  -3   9      206.20      178.18      9.21 o 
   3  -3   9      160.84      158.76      8.93 o 
   4  -3   9       69.93       62.78      6.10 o 
   5  -3   9       68.41       68.15      6.41 o 
   6  -3   9       22.50       27.94      4.97 o 
   7  -3   9        0.13        1.65      2.52 o 
  -7  -2   9        1.69        0.95      3.04 o 
  -6  -2   9        0.21        0.39      3.11 o 
  -5  -2   9        0.06        0.78      2.04 o 
  -4  -2   9        2.37        0.91      2.01 o 
  -3  -2   9       27.81       26.58      3.30 o 
  -2  -2   9       16.19       15.41      2.75 o 
  -1  -2   9       10.91       11.58      2.52 o 
   0  -2   9        0.10       -0.25      1.47 o 
   1  -2   9       24.09       23.91      4.30 o 
   2  -2   9      180.11      192.11     11.10 o 
   3  -2   9       13.67       18.42      4.20 o 
   4  -2   9       16.06       14.69      3.76 o 
   5  -2   9       30.66       34.08      4.94 o 
   6  -2   9       13.16       10.86      3.93 o 
   7  -2   9        5.60        3.68      5.05 o 
  -7  -1   9        6.22        3.81      3.39 o 
  -6  -1   9        7.13        6.70      3.55 o 
  -5  -1   9        1.31        2.55      2.05 o 
  -4  -1   9        0.13       -0.33      1.66 o 
  -3  -1   9        5.05        7.63      2.29 o 
  -2  -1   9        4.63        3.80      1.97 o 
  -1  -1   9       18.02       19.00      2.83 o 
   0  -1   9       25.35       26.29      2.91 o 
   1  -1   9        1.43        1.43      1.64 o 
   2  -1   9        2.37        5.08      2.20 o 
   3  -1   9        2.42        2.46      1.98 o 
   4  -1   9       34.65       39.35      3.76 o 
   5  -1   9        6.24        6.94      2.61 o 
   6  -1   9       20.62       24.98      3.62 o 
   7  -1   9       34.44       38.72      8.42 o 
  -8   0   9        2.09        2.67      3.37 o 
  -7   0   9        8.89        8.94      3.80 o 
  -6   0   9       23.17       21.66      5.03 o 
  -5   0   9        1.28       -0.05      2.53 o 
  -4   0   9        7.56        5.82      2.35 o 
  -3   0   9        0.62        0.29      1.61 o 
  -2   0   9       33.77       31.72      3.19 o 
  -1   0   9        7.84        8.16      2.29 o 
   0   0   9       23.36       21.56      2.99 o 
   1   0   9       11.64       13.90      2.72 o 
   2   0   9        1.30        2.77      2.07 o 
   3   0   9       52.11       52.09      4.12 o 
   4   0   9        4.04        5.98      2.32 o 
   5   0   9        4.43        4.36      2.35 o 
   6   0   9        1.08        1.07      2.72 o 
   7   0   9        7.17        6.77      3.31 o 
  -8   1   9        0.21       -0.83      2.92 o 
  -7   1   9        1.65        0.96      3.38 o 
  -6   1   9        5.02        6.42      3.61 o 
  -5   1   9       39.71       36.46      5.23 o 
  -4   1   9       30.59       24.85      4.94 o 
  -3   1   9       39.23       39.19      3.54 o 
  -2   1   9       57.57       63.79      4.17 o 
  -1   1   9        1.10        2.96      1.87 o 
   0   1   9       22.43       20.38      2.98 o 
   1   1   9       23.40       24.95      3.43 o 
   2   1   9       33.14       29.19      3.42 o 
   3   1   9       15.70       15.66      3.02 o 
   4   1   9        1.18        1.70      1.99 o 
   5   1   9        1.51        3.62      2.74 o 
   6   1   9        3.60        2.43      2.64 o 
   7   1   9        3.47        3.65      3.00 o 
  -8   2   9        0.97        1.73      3.45 o 
  -7   2   9        0.17        0.19      2.89 o 
  -6   2   9        5.76        2.67      3.06 o 
  -5   2   9        9.29        7.97      3.71 o 
  -4   2   9        7.82        7.32      4.83 o 
  -3   2   9       58.24       51.36      8.67 o 
  -2   2   9      122.85      120.42      5.52 o 
  -1   2   9       98.43      106.74      5.33 o 
   0   2   9       68.09       67.70      4.59 o 
   1   2   9        0.00        0.94      1.94 o 
   2   2   9        0.04       -0.79      1.76 o 
   3   2   9        4.61        4.97      2.17 o 
   4   2   9        2.90        3.02      2.65 o 
   5   2   9        1.62        0.05      2.24 o 
   6   2   9        0.18        1.02      2.78 o 
  -7   3   9        0.45        0.00      2.73 o 
  -6   3   9        3.94        2.49      3.26 o 
  -5   3   9       12.11        8.42      3.85 o 
  -4   3   9       33.38       37.60      5.39 o 
  -3   3   9      100.88      102.45      9.48 o 
  -2   3   9        1.78        0.39      2.61 o 
  -1   3   9       74.91       67.94      4.64 o 
   0   3   9        9.57        6.83      2.51 o 
   1   3   9        4.49        2.93      2.12 o 
   2   3   9        5.46        5.80      2.36 o 
   3   3   9        8.44        8.55      3.36 o 
   4   3   9        0.95       -0.44      2.46 o 
   5   3   9        0.91        1.17      2.68 o 
   6   3   9        0.80       -0.95      2.53 o 
  -7   4   9        1.02        0.16      2.90 o 
  -6   4   9        0.10       -0.33      2.84 o 
  -5   4   9        0.48        2.10      3.27 o 
  -4   4   9        8.17        9.85      3.83 o 
  -3   4   9        4.39        5.54      3.64 o 
  -2   4   9       55.41       68.65     10.10 o 
  -1   4   9       39.47       40.94      3.94 o 
   0   4   9       26.69       26.97      4.07 o 
   1   4   9       16.41       16.80      3.40 o 
   2   4   9        5.64        4.40      2.91 o 
   3   4   9       11.42        7.63      3.43 o 
   4   4   9        1.56        1.55      2.86 o 
   5   4   9        0.07        1.60      2.65 o 
  -7   5   9        4.03        5.57      3.79 o 
  -6   5   9        0.78        1.23      2.87 o 
  -5   5   9        3.59        3.20      3.47 o 
  -4   5   9       23.48       20.90      5.11 o 
  -3   5   9       13.16        9.94      4.29 o 
  -2   5   9        1.80        0.75      2.84 o 
  -1   5   9        5.49        7.08      4.71 o 
   0   5   9        4.97        3.49      2.42 o 
   1   5   9        0.29       -0.32      2.44 o 
   2   5   9        8.54        8.48      3.79 o 
   3   5   9       13.17       10.47      4.52 o 
   4   5   9        9.47        4.74      3.25 o 
  -6   6   9        1.66        0.74      3.21 o 
  -5   6   9        0.37        2.59      3.13 o 
  -4   6   9        0.57        1.46      3.01 o 
  -3   6   9        2.11        1.12      3.19 o 
  -2   6   9        0.20       -0.85      2.79 o 
  -1   6   9        1.31        0.78      3.03 o 
   0   6   9        3.57        4.11      4.49 o 
   1   6   9        4.21        3.76      3.03 o 
   2   6   9       13.87       13.89      4.39 o 
   3   6   9        5.49        5.01      3.34 o 
  -4   7   9        2.98        6.66      3.81 o 
  -3   7   9        0.20        0.24      3.01 o 
  -2   7   9        0.27        0.09      2.96 o 
  -1   7   9        0.37        3.62      4.36 o 
   0   7   9        0.00        4.30      4.61 o 
   1   7   9        0.01        1.50      3.93 o 
   0  -8  10        2.81        3.76      3.23 o 
   1  -8  10        2.00        1.62      3.25 o 
   2  -8  10        0.00       -0.20      2.40 o 
   3  -8  10        0.40        0.89      2.70 o 
  -3  -7  10        5.48        4.68      3.61 o 
  -2  -7  10        0.01        2.51      2.96 o 
  -1  -7  10        8.46        7.46      3.77 o 
   0  -7  10        2.76        1.30      2.90 o 
   1  -7  10        0.43       -0.54      2.51 o 
   2  -7  10        0.00        1.60      2.48 o 
   3  -7  10        0.30       -2.82      3.34 o 
   4  -7  10        0.05       -0.28      2.53 o 
   5  -7  10        1.33        0.97      2.86 o 
  -4  -6  10        5.92        3.98      3.57 o 
  -3  -6  10        1.88        1.74      2.93 o 
  -2  -6  10        9.86       11.16      4.19 o 
  -1  -6  10        0.03       -1.18      2.82 o 
   0  -6  10        6.63        5.04      3.40 o 
   1  -6  10       13.89       17.34      4.71 o 
   2  -6  10        2.97        5.97      3.23 o 
   3  -6  10        0.02        0.81      2.61 o 
   4  -6  10        0.00        0.38      2.25 o 
   5  -6  10        0.20       -1.34      2.74 o 
  -5  -5  10        0.01       -1.04      2.78 o 
  -4  -5  10        3.41        5.48      3.55 o 
  -3  -5  10        6.82        9.14      4.07 o 
  -2  -5  10        4.26        5.11      3.36 o 
  -1  -5  10       31.06       35.89      8.95 o 
   0  -5  10       37.95       37.86      5.42 o 
   1  -5  10       12.48       11.12      3.98 o 
   2  -5  10       14.90       11.61      4.27 o 
   3  -5  10        0.01       -0.31      2.51 o 
   4  -5  10        3.73        2.51      2.88 o 
   5  -5  10        0.02       -1.26      2.22 o 
   6  -5  10        1.89        2.20      2.79 o 
  -6  -4  10        0.69        2.71      3.23 o 
  -5  -4  10        0.30       -0.70      2.56 o 
  -4  -4  10        1.42        0.99      2.93 o 
  -3  -4  10        1.81        2.49      2.80 o 
  -2  -4  10        3.24        3.59      2.99 o 
  -1  -4  10        4.21        4.93      2.97 o 
   0  -4  10        0.74        2.44      2.44 o 
   1  -4  10       22.27       20.37      4.68 o 
   2  -4  10      126.45      135.92      8.93 o 
   3  -4  10       17.53       20.02      4.73 o 
   4  -4  10        7.09        8.04      3.70 o 
   5  -4  10        7.32        9.63      3.92 o 
   6  -4  10        0.00       -1.10      2.32 o 
  -6  -3  10        2.97        1.78      2.41 o 
  -5  -3  10        4.39        4.65      3.46 o 
  -4  -3  10        0.01        1.60      2.65 o 
  -3  -3  10        1.25       -0.01      2.29 o 
  -2  -3  10        0.46       -0.36      2.28 o 
  -1  -3  10        3.64        5.24      2.89 o 
   0  -3  10       56.03       55.19      5.77 o 
   1  -3  10      129.55      120.17      8.06 o 
   2  -3  10        2.16        0.13      2.56 o 
   3  -3  10       28.26       32.68      5.08 o 
   4  -3  10       27.02       30.58      5.02 o 
   5  -3  10        1.02       -1.51      2.05 o 
   6  -3  10        7.43        8.92      3.71 o 
   7  -3  10        3.71        5.02      3.47 o 
  -7  -2  10        0.03        2.45      3.08 o 
  -6  -2  10        0.58        0.69      2.64 o 
  -5  -2  10        3.43        3.83      2.32 o 
  -4  -2  10        9.15        9.05      2.72 o 
  -3  -2  10        4.34        8.11      2.65 o 
  -2  -2  10       12.95       18.88      2.94 o 
  -1  -2  10       13.80        9.71      3.34 o 
   0  -2  10       16.67       17.34      4.13 o 
   1  -2  10        5.00        3.55      2.69 o 
   2  -2  10       50.53       50.06      5.61 o 
   3  -2  10        0.17        0.29      2.43 o 
   4  -2  10       40.97       47.92      5.75 o 
   5  -2  10       17.83       18.81      4.45 o 
   6  -2  10       12.52       16.08      4.47 o 
   7  -2  10        5.07        4.55      5.11 o 
  -7  -1  10        0.10       -0.11      2.75 o 
  -6  -1  10        0.98        0.35      2.76 o 
  -5  -1  10        3.39        0.71      2.71 o 
  -4  -1  10        1.11        0.42      1.87 o 
  -3  -1  10        7.72        7.30      2.46 o 
  -2  -1  10       36.47       31.73      3.43 o 
  -1  -1  10       21.22       23.13      3.12 o 
   0  -1  10       29.52       33.70      3.44 o 
   1  -1  10       15.41       13.84      2.83 o 
   2  -1  10       31.56       34.24      3.49 o 
   3  -1  10        0.03       -1.12      2.05 o 
   4  -1  10        2.93        6.01      3.18 o 
   5  -1  10        1.95        0.22      2.66 o 
   6  -1  10       10.25        9.54      5.55 o 
   7  -1  10       10.30       11.28      6.17 o 
  -7   0  10        2.94        3.38      3.63 o 
  -6   0  10       21.79       20.60      4.93 o 
  -5   0  10        8.88        9.67      3.88 o 
  -4   0  10        0.85        2.02      2.81 o 
  -3   0  10        2.77        2.60      1.93 o 
  -2   0  10       19.32       17.27      2.98 o 
  -1   0  10       64.05       61.59      5.00 o 
   0   0  10       18.83       20.58      3.25 o 
   1   0  10       16.40       15.66      2.99 o 
   2   0  10       24.44       25.85      3.41 o 
   3   0  10        4.80        5.98      2.44 o 
   4   0  10        2.12        3.78      2.27 o 
   5   0  10        0.69       -1.21      2.20 o 
   6   0  10       11.96       14.90      6.55 o 
  -7   1  10        1.09        0.81      3.05 o 
  -6   1  10        0.37        1.04      2.80 o 
  -5   1  10       88.29       80.97      7.28 o 
  -4   1  10      122.48      113.99      9.04 o 
  -3   1  10        4.76        7.33      3.66 o 
  -2   1  10       14.58       15.60      3.07 o 
  -1   1  10       13.18       17.04      3.17 o 
   0   1  10       34.41       33.06      3.61 o 
   1   1  10       20.28       17.57      3.22 o 
   2   1  10        0.49        1.40      1.93 o 
   3   1  10        0.31        0.11      1.96 o 
   4   1  10        0.89        1.16      2.44 o 
   5   1  10        0.91       -0.45      2.21 o 
   6   1  10        0.42        0.23      2.54 o 
  -7   2  10        0.25        1.98      3.11 o 
  -6   2  10        3.99        2.88      4.71 o 
  -5   2  10        4.15        4.87      3.41 o 
  -4   2  10        2.23        2.81      2.82 o 
  -3   2  10       11.92       12.68      4.10 o 
  -2   2  10       20.67       20.01      3.11 o 
  -1   2  10        4.54        5.24      2.39 o 
   0   2  10       29.26       27.87      3.58 o 
   1   2  10        4.37        5.46      2.45 o 
   2   2  10        0.02        0.44      1.92 o 
   3   2  10        6.10        6.05      2.36 o 
   4   2  10        0.13       -0.15      2.07 o 
   5   2  10        0.12        1.56      2.53 o 
   6   2  10        0.07       -1.29      2.21 o 
  -7   3  10        3.25        6.99      3.86 o 
  -6   3  10        0.80        3.28      3.16 o 
  -5   3  10        0.21       -0.21      2.87 o 
  -4   3  10        0.03        0.57      2.71 o 
  -3   3  10        0.12        0.00      2.58 o 
  -2   3  10       13.70       13.34      4.07 o 
  -1   3  10       31.45       27.95      4.69 o 
   0   3  10       57.14       51.15      4.42 o 
   1   3  10        6.93        6.83      2.57 o 
   2   3  10        6.85        6.02      2.40 o 
   3   3  10        0.01        0.76      2.55 o 
   4   3  10        0.35       -0.97      2.34 o 
   5   3  10        0.51        0.28      2.79 o 
  -6   4  10        2.20        0.49      3.28 o 
  -5   4  10        7.99        8.01      4.14 o 
  -4   4  10       32.13       34.29      7.17 o 
  -3   4  10       36.13       37.31      5.92 o 
  -2   4  10        0.00        1.54      2.95 o 
  -1   4  10        1.74        2.15      3.07 o 
   0   4  10      100.33       99.49      6.04 o 
   1   4  10      146.83      149.01     14.59 o 
   2   4  10       17.10       19.84      4.78 o 
   3   4  10        0.08       -1.64      2.53 o 
   4   4  10        0.26        0.61      2.76 o 
  -6   5  10        0.00       -0.42      2.96 o 
  -5   5  10        3.02        4.33      3.82 o 
  -4   5  10        1.75        3.53      3.34 o 
  -3   5  10        5.83        9.03      3.95 o 
  -2   5  10       12.64       14.19      4.50 o 
  -1   5  10        0.86        0.42      2.95 o 
   0   5  10        7.18        6.71      3.74 o 
   1   5  10        0.00       -1.62      2.54 o 
   2   5  10        9.27        8.13      3.70 o 
   3   5  10        9.52        9.11      3.81 o 
  -5   6  10        0.23        2.02      3.45 o 
  -4   6  10        2.26        1.06      3.15 o 
  -3   6  10        2.59        1.38      3.25 o 
  -2   6  10        6.58        8.01      3.92 o 
  -1   6  10        0.22        1.59      3.21 o 
   0   6  10        0.00       -2.74      3.80 o 
   1   6  10        1.86        0.40      2.71 o 
   2   6  10        0.11        0.28      2.86 o 
  -2   7  10        0.24        0.45      2.99 o 
  -1   7  10        0.49        3.43      4.86 o 
  -1  -7  11        3.70        6.94      3.62 o 
   0  -7  11        6.10        4.53      3.32 o 
   1  -7  11        0.48        0.34      2.84 o 
   2  -7  11        0.35        1.34      2.90 o 
   3  -7  11        0.12       -0.37      2.27 o 
  -3  -6  11        0.02       -1.81      2.57 o 
  -2  -6  11        0.27        3.26      3.08 o 
  -1  -6  11        0.00        0.50      2.60 o 
   0  -6  11        2.73        2.30      2.99 o 
   1  -6  11        1.48       -0.56      2.64 o 
   2  -6  11        1.28        2.67      2.78 o 
   3  -6  11        7.41        7.21      3.63 o 
   4  -6  11        0.71        2.01      2.92 o 
  -4  -5  11        0.93        0.40      2.73 o 
  -3  -5  11       10.49       11.65      4.07 o 
  -2  -5  11        5.24        7.42      3.73 o 
  -1  -5  11        5.04        3.87      3.35 o 
   0  -5  11        1.64        2.99      3.15 o 
   1  -5  11       15.76       16.40      4.65 o 
   2  -5  11       20.22       23.69      5.58 o 
   3  -5  11        0.80        0.56      2.36 o 
   4  -5  11        0.02        0.21      2.57 o 
   5  -5  11        0.16        2.08      2.86 o 
  -5  -4  11        0.01       -0.04      2.84 o 
  -4  -4  11        2.04        3.37      3.12 o 
  -3  -4  11        7.58        6.16      3.61 o 
  -2  -4  11       38.27       37.18      5.34 o 
  -1  -4  11       45.29       49.62      5.99 o 
   0  -4  11        2.02        5.00      3.25 o 
   1  -4  11        4.24        4.53      3.10 o 
   2  -4  11       40.63       32.14      5.84 o 
   3  -4  11       28.33       30.61      5.66 o 
   4  -4  11        6.56        3.50      3.07 o 
   5  -4  11        8.38        7.83      3.59 o 
   6  -4  11        5.25        1.66      2.75 o 
  -5  -3  11        1.54        5.35      3.96 o 
  -4  -3  11        1.13        2.21      3.38 o 
  -3  -3  11        0.41        0.21      2.96 o 
  -2  -3  11       11.98       11.29      3.88 o 
  -1  -3  11       22.32       25.35      4.71 o 
   0  -3  11        8.55        8.14      3.36 o 
   1  -3  11       18.08       21.35      4.84 o 
   2  -3  11        1.98        3.12      2.96 o 
   3  -3  11        3.13        4.61      3.37 o 
   4  -3  11        1.34        1.06      2.80 o 
   5  -3  11        3.67        4.70      3.11 o 
   6  -3  11        3.11        3.23      2.95 o 
  -6  -2  11        0.20        0.99      3.04 o 
  -5  -2  11        2.00        3.40      2.98 o 
  -4  -2  11        6.92        7.93      3.55 o 
  -3  -2  11       10.47        9.57      3.69 o 
  -2  -2  11        0.02       -1.44      2.17 o 
  -1  -2  11        5.04        6.87      3.30 o 
   0  -2  11        3.05        2.20      2.77 o 
   1  -2  11        8.00       10.16      3.76 o 
   2  -2  11        7.68        7.58      3.35 o 
   3  -2  11       12.92       17.01      4.55 o 
   4  -2  11        0.85        0.72      2.78 o 
   5  -2  11        3.61        3.87      3.04 o 
   6  -2  11        0.14        1.92      2.68 o 
  -6  -1  11        2.60        1.46      3.14 o 
  -5  -1  11        1.40        1.43      3.18 o 
  -4  -1  11       13.12       13.20      3.97 o 
  -3  -1  11       20.51       18.68      3.43 o 
  -2  -1  11       14.98       13.75      3.04 o 
  -1  -1  11       23.47       22.19      3.31 o 
   0  -1  11        0.28        1.17      2.47 o 
   1  -1  11        5.29        6.47      3.23 o 
   2  -1  11       10.16        9.03      3.30 o 
   3  -1  11       50.38       50.63      5.86 o 
   4  -1  11       26.41       33.17      7.36 o 
   5  -1  11        2.94        4.99      3.37 o 
   6  -1  11        0.04        3.12      4.86 o 
  -6   0  11        1.54        2.46      3.36 o 
  -5   0  11        1.10       -0.19      2.86 o 
  -4   0  11        1.30        1.14      2.86 o 
  -3   0  11        3.29        7.50      2.57 o 
  -2   0  11        0.05       -0.12      1.78 o 
  -1   0  11       39.94       35.61      3.75 o 
   0   0  11       49.07       47.41      4.17 o 
   1   0  11        6.85        4.30      2.37 o 
   2   0  11        0.72        1.58      2.05 o 
   3   0  11        3.58        4.13      2.45 o 
   4   0  11        3.94        1.58      2.96 o 
   5   0  11        3.93        2.06      3.93 o 
   6   0  11        0.40        1.68      3.74 o 
  -6   1  11       22.45       21.06      5.55 o 
  -5   1  11       26.89       32.90      5.54 o 
  -4   1  11        2.11        4.68      2.97 o 
  -3   1  11        9.82        9.69      3.80 o 
  -2   1  11       34.85       29.26      3.60 o 
  -1   1  11        0.58       -1.16      1.68 o 
   0   1  11        0.00        0.16      1.82 o 
   1   1  11       12.85       11.49      3.02 o 
   2   1  11       18.42       17.19      3.35 o 
   3   1  11        6.65        6.25      2.60 o 
   4   1  11        0.03        0.38      2.57 o 
   5   1  11        0.14       -1.70      2.48 o 
  -6   2  11        0.01       -0.15      2.68 o 
  -5   2  11       24.00       21.10      5.38 o 
  -4   2  11       23.15       17.75      4.91 o 
  -3   2  11        0.28        0.73      3.02 o 
  -2   2  11        0.51        1.33      2.82 o 
  -1   2  11       14.50       12.90      3.04 o 
   0   2  11        9.65        5.98      2.46 o 
   1   2  11       21.04       23.77      3.60 o 
   2   2  11       10.36       14.13      3.30 o 
   3   2  11        4.77        4.11      3.01 o 
   4   2  11        2.99        4.14      2.93 o 
   5   2  11        2.29        1.47      2.86 o 
  -6   3  11        0.00       -0.59      2.62 o 
  -5   3  11        0.01       -0.12      2.75 o 
  -4   3  11        0.83       -0.84      2.95 o 
  -3   3  11        3.14        6.84      4.61 o 
  -2   3  11        2.57        2.98      3.26 o 
  -1   3  11        0.05        0.99      2.69 o 
   0   3  11        0.00       -0.33      2.17 o 
   1   3  11        2.98        3.87      2.47 o 
   2   3  11        0.14        0.49      2.63 o 
   3   3  11        0.04        0.92      2.74 o 
   4   3  11        0.39       -1.16      3.34 o 
  -5   4  11        0.35        1.52      3.06 o 
  -4   4  11        3.99        6.15      3.52 o 
  -3   4  11        6.48        5.97      3.67 o 
  -2   4  11        0.36        0.34      2.71 o 
  -1   4  11       19.94       29.88      7.70 o 
   0   4  11       39.77       42.64      4.51 o 
   1   4  11        4.08        2.44      2.93 o 
   2   4  11        2.77        3.62      3.01 o 
   3   4  11        3.81        1.00      2.67 o 
  -4   5  11        0.05        3.09      3.83 o 
  -3   5  11        2.31        3.48      3.22 o 
  -2   5  11        0.01       -0.85      2.66 o 
  -1   5  11        0.26        3.11      3.22 o 
   0   5  11       11.50       10.11      4.06 o 
   1   5  11       14.08        9.30      4.27 o 
   2   5  11        0.59        2.07      2.97 o 
  -3   6  11        4.55        4.80      5.86 o 
  -2   6  11        2.99        5.23      3.56 o 
  -1   6  11        0.01       -0.56      3.18 o 
  -1  -6  12        0.84        2.83      3.21 o 
   0  -6  12        0.06        1.88      3.25 o 
   1  -6  12        2.49        3.48      4.49 o 
   2  -6  12        3.83        5.58      3.52 o 
   3  -6  12        2.10        5.88      3.65 o 
  -3  -5  12        4.26        5.36      3.56 o 
  -2  -5  12        3.45        1.21      2.95 o 
  -1  -5  12        0.71        0.90      2.73 o 
   0  -5  12        0.04       -0.94      2.40 o 
   1  -5  12        4.15        4.14      3.11 o 
   2  -5  12       25.54       28.55      5.89 o 
   3  -5  12       19.66       27.64      5.57 o 
   4  -5  12        0.07        0.39      2.62 o 
  -4  -4  12        2.06        2.55      3.41 o 
  -3  -4  12        0.79        0.93      2.99 o 
  -2  -4  12        0.18        1.75      2.87 o 
  -1  -4  12       11.21       12.76      4.16 o 
   0  -4  12        0.00        0.50      2.49 o 
   1  -4  12       28.46       32.03      5.30 o 
   2  -4  12        8.91        9.75      3.86 o 
   3  -4  12        3.25        4.01      3.77 o 
   4  -4  12        1.45        1.07      2.84 o 
   5  -4  12        0.18        0.25      3.62 o 
  -4  -3  12        0.07       -0.81      2.71 o 
  -3  -3  12        0.01       -1.76      2.78 o 
  -2  -3  12        0.14       -1.57      2.35 o 
  -1  -3  12        0.37       -0.57      2.44 o 
   0  -3  12        3.25        1.65      6.17 o 
   1  -3  12        0.02       -1.01      3.21 o 
   2  -3  12       11.59       11.83      4.14 o 
   3  -3  12        5.10        7.16      3.86 o 
   4  -3  12        0.06        2.66      2.96 o 
   5  -3  12        0.78        0.69      2.41 o 
  -5  -2  12        1.14        2.93      5.42 o 
  -4  -2  12        0.00       -0.04      2.76 o 
  -3  -2  12        0.21       -2.26      2.26 o 
  -2  -2  12        1.10        1.53      2.56 o 
  -1  -2  12        4.28        0.73      2.85 o 
   0  -2  12        1.60        0.87      2.87 o 
   1  -2  12        2.25        0.94      2.80 o 
   2  -2  12        9.57       10.95      4.07 o 
   3  -2  12       10.64       11.81      4.21 o 
   4  -2  12        1.15        1.28      3.43 o 
   5  -2  12        0.12        3.71      3.31 o 
  -5  -1  12        5.76        7.14      3.53 o 
  -4  -1  12        0.25       -0.15      2.58 o 
  -3  -1  12        3.16        4.00      2.80 o 
  -2  -1  12        3.91        4.48      3.11 o 
  -1  -1  12       11.09        6.16      3.15 o 
   0  -1  12        2.21       -0.37      2.71 o 
   1  -1  12        6.94        7.26      3.46 o 
   2  -1  12        1.18        1.10      2.84 o 
   3  -1  12        0.11       -0.43      2.59 o 
   4  -1  12        2.60        2.92      3.07 o 
   5  -1  12        1.93        1.68      5.30 o 
  -5   0  12       34.14       35.89      5.57 o 
  -4   0  12       40.83       42.25      5.81 o 
  -3   0  12        1.26        5.17      5.42 o 
  -2   0  12        0.11       -0.82      1.86 o 
  -1   0  12        8.24       13.74      3.20 o 
   0   0  12       15.39       18.20      3.52 o 
   1   0  12        8.34        7.67      3.55 o 
   2   0  12        0.57       -0.17      2.56 o 
   3   0  12        0.06        0.16      2.42 o 
   4   0  12        0.03        2.63      3.00 o 
   5   0  12        1.50        1.68      4.24 o 
  -5   1  12        5.73        3.74      3.49 o 
  -4   1  12       18.89       16.04      4.78 o 
  -3   1  12        6.91        6.16      3.48 o 
  -2   1  12        2.66        2.28      3.12 o 
  -1   1  12        0.03       -0.81      1.86 o 
   0   1  12        1.20        2.36      2.15 o 
   1   1  12        0.55        1.18      2.29 o 
   2   1  12        0.03       -1.67      2.65 o 
   3   1  12        0.90        0.94      2.31 o 
   4   1  12        0.92       -2.81      2.99 o 
  -5   2  12        0.38        0.36      3.23 o 
  -4   2  12        2.65        0.90      3.17 o 
  -3   2  12        3.71        6.90      3.73 o 
  -2   2  12        3.25        3.87      3.14 o 
  -1   2  12        2.50        2.67      2.21 o 
   0   2  12        6.30        7.69      2.91 o 
   1   2  12        0.43        0.58      2.93 o 
   2   2  12        6.31        5.45      2.74 o 
   3   2  12        0.04        1.36      2.89 o 
   4   2  12        0.50        4.01      3.34 o 
  -5   3  12        2.61        4.34      3.53 o 
  -4   3  12        3.47        4.28      3.40 o 
  -3   3  12       14.36       19.97      5.11 o 
  -2   3  12       18.06       27.40      5.56 o 
  -1   3  12        4.60        3.40      3.51 o 
   0   3  12       32.88       31.60      6.58 o 
   1   3  12       48.13       48.82      4.89 o 
   2   3  12       11.40       10.98      4.02 o 
   3   3  12        0.12        1.59      2.90 o 
  -4   4  12        2.10        4.35      3.65 o 
  -3   4  12       10.54       11.10      4.44 o 
  -2   4  12        4.53        7.68      4.04 o 
  -1   4  12        0.23        0.18      3.04 o 
   0   4  12        6.21        4.36      3.48 o 
   1   4  12       11.35       11.44      4.08 o 
   2   4  12        7.81        6.64      3.83 o 
  -2   5  12        2.50        1.56      3.31 o 
  -1   5  12        0.51        1.38      3.47 o 
  -1  -5  13        2.84        1.81      3.23 o 
   0  -5  13        5.38        6.63      3.59 o 
   1  -5  13       17.90       18.00      5.15 o 
   2  -5  13       33.86       27.31      6.07 o 
  -2  -4  13        0.06        1.12      3.71 o 
  -1  -4  13        0.01       -0.47      2.56 o 
   0  -4  13        0.05        1.45      2.93 o 
   1  -4  13        4.62        3.78      3.25 o 
   2  -4  13       25.73       30.36      5.72 o 
   3  -4  13       10.89        6.31      3.56 o 
  -3  -3  13        3.04        0.81      3.18 o 
  -2  -3  13        5.43        8.09      3.73 o 
  -1  -3  13        2.17        4.26      3.08 o 
   0  -3  13        1.26       -0.52      2.68 o 
   1  -3  13        6.88        8.19      3.81 o 
   2  -3  13        0.65        0.78      2.88 o 
   3  -3  13        1.18        4.85      3.37 o 
  -4  -2  13        3.72        2.18      4.18 o 
  -3  -2  13        0.70        0.54      2.77 o 
  -2  -2  13        0.01        0.73      2.84 o 
  -1  -2  13        6.03        6.66      3.66 o 
   0  -2  13       12.09       12.41      4.21 o 
   1  -2  13        5.03        7.53      3.61 o 
   2  -2  13        0.06       -0.05      2.62 o 
   3  -2  13        0.59        2.16      2.95 o 
   4  -2  13        3.33        2.52      3.19 o 
  -4  -1  13        2.79        1.87      4.55 o 
  -3  -1  13        0.05       -2.43      3.55 o 
  -2  -1  13        0.00        1.71      2.99 o 
  -1  -1  13        2.78        2.70      2.87 o 
   0  -1  13        8.41        6.60      3.61 o 
   1  -1  13        7.17        5.87      3.41 o 
   2  -1  13        1.92        1.97      2.98 o 
   3  -1  13        0.00        0.39      2.77 o 
   4  -1  13        1.93        3.12      3.13 o 
  -4   0  13        0.25       -0.76      2.88 o 
  -3   0  13        0.22       -0.37      4.43 o 
  -2   0  13        9.70       10.31      3.71 o 
  -1   0  13        5.83        4.94      3.41 o 
   0   0  13        0.06        0.45      2.72 o 
   1   0  13        0.25        0.08      2.78 o 
   2   0  13        1.55        2.63      2.94 o 
   3   0  13        4.90        5.18      3.58 o 
  -4   1  13        3.86        3.57      3.56 o 
  -3   1  13        0.40        1.64      2.98 o 
  -2   1  13        0.54       -1.26      2.85 o 
  -1   1  13        8.95        8.29      2.85 o 
   0   1  13        7.94        6.75      2.83 o 
   1   1  13        0.12        1.14      2.94 o 
   2   1  13        1.04        2.15      3.02 o 
  -4   2  13        1.52        5.21      3.60 o 
  -3   2  13        4.41        4.49      3.41 o 
  -2   2  13        2.83        6.35      3.65 o 
  -1   2  13        0.13        1.60      2.92 o 
   0   2  13        0.35       -0.14      2.21 o 
   1   2  13        3.72        4.98      2.71 o 
   2   2  13        2.38        0.98      2.25 o 
  -3   3  13        0.15        0.23      3.24 o 
  -2   3  13        4.24        7.20      3.77 o 
  -1   3  13        0.25        1.44      2.84 o 
   0   3  13        4.08        7.40      3.97 o 
   1   3  13        0.31       -1.29      2.18 o 
  -1  -3  14        3.92        5.99      3.62 o 
   0  -3  14        0.39       -0.21      2.94 o 
   1  -3  14        0.62        1.84      2.94 o 
  -2  -2  14        3.07        4.31      3.08 o 
  -1  -2  14        0.22       -0.29      2.87 o 
   0  -2  14        5.00        5.62      3.45 o 
   1  -2  14        4.88        8.12      3.96 o 
   2  -2  14        0.24        1.87      4.18 o 
  -2  -1  14        0.07       -0.22      2.95 o 
  -1  -1  14        3.40        3.19      3.34 o 
   0  -1  14       11.12       11.59      4.30 o 
   1  -1  14        0.09        0.84      2.66 o 
   2  -1  14        4.47        8.66      3.92 o 
  -2   0  14        1.62        0.56      4.86 o 
  -1   0  14        1.51        1.34      2.97 o 
   0   0  14        0.87        0.75      2.81 o 
   1   0  14        0.13        1.47      2.97 o 
  -2   1  14        2.07        2.99      5.11 o 
  -1   1  14        1.00       -0.44      4.68 o 
   0   1  14        0.66        0.54      3.06 o 
   1   1  14        0.62        2.43      4.18 o 
                                                 
